# Supplementary material for: atm Mutation and Oxidative Stress Enhance the Pre-Cancerous Effects of UHRF1 Overexpression in Zebrafish Livers
Source: Cancers (Basel). 2023 Apr 14;15(8):2302. doi: 10.3390/cancers15082302 (PMC10136906; doi:10.3390/cancers15082302)
Supplement: Supplementary file 1 [file cancers-15-02302-s001.zip]

Archive with 3 entries (3 files):
- Supplemental Movie S1. zebrafish swimming behavior in atm and WT adults.mp4
- Supplemental Table S2.xls
- Supplementary materials_Sub2.pdf
