# Supplementary material for: atm Mutation and Oxidative Stress Enhance the Pre-Cancerous Effects of UHRF1 Overexpression in Zebrafish Livers
Source: Cancers (Basel). 2023 Apr 14;15(8):2302. doi: 10.3390/cancers15082302 (PMC10136906; doi:10.3390/cancers15082302)
Supplement: Supplementary file 1 [file cancers-15-02302-s001.zip › Supplemental Table S2.xls]

## Sheet: Sheet0
Supplemental Table S2: Ingenuity Pathway Analysis results.
Ingenuity Canonical Pathways	-log(p-value)	Ratio	z-score	Molecules
Granzyme A Signaling	3.39	0.347	4.315	CASP1,FN1,H1-0,H1-10,H1-6,IL1B,LMNB1,MT-ND1,MT-ND3,MT-ND4,MT-ND5,NDUFA1,NDUFA11,NDUFA4,NDUFA5,NDUFA8,NDUFAB1,NDUFB10,NDUFB7,NDUFB8,NDUFB9,NDUFS1,NDUFS2,NDUFS8,NDUFV2,SET
LPS/IL-1 Mediated Inhibition of RXR Function	11.5	0.362	3.43	ABCA1,ABCB11,ABCB9,ABCG5,ABCG8,ACOX1,ACOX3,ACSBG1,ACSBG2,ACSL1,ACSM1,ALDH16A1,ALDH1A2,ALDH1B1,ALDH1L1,ALDH1L2,ALDH3A1,ALDH3B1,ALDH4A1,ALDH5A1,ALDH6A1,ALDH7A1,ALDH8A1,ALDH9A1,APOC1,APOC2,APOE,CAT,CES2,CETP,CHST3,CPT1B,CRAT,CYP2A6 (includes others),CYP2C18,CYP2C19,CYP2C8,CYP2C9,CYP2E1,CYP2J2,CYP2R1,CYP2S1,CYP2U1,CYP3A4,CYP3A5,CYP3A7,CYP4A11,CYP7A1,ECSIT,FABP1,FABP2,FABP3,FABP4,FABP5,FABP7,FABP9,GST…
RHOA Signaling	2.49	0.282	3.307	ACTR2,ARHGAP35,ARHGAP4,ARHGEF1,ARPC1B,ARPC3,ARPC4,ARPC5,BAIAP2,CDC42EP3,CDC42EP5,CFL1,EZR,LPAR1,LPAR5,MSN,MYL6,MYL6B,MYL9,NEDD4,NGEF,NRP2,PFN1,PFN2,PLEKHG5,PLXNA1,PTK2B,RHPN1,RHPN2,RND3,ROCK1,SEPTIN12,SEPTIN5,SEPTIN6,SEPTIN9
Coronavirus Pathogenesis Pathway	7.42	0.338	3.299	AGT,AR,ATP6AP1,ATP6V1A,BCL2L11,CASP1,CASP3,CCDC22,CCL5,CCNE2,CDK2,CDK4,CTSL,ELK1,FAU,FURIN,HDAC10,HDAC7,IFNAR2,IL1B,IRF9,MAPK1,MAPK12,MAPK8,MAVS,NPC1,NPM1,PIK3C3,RBL2,REL,RPS10,RPS12,RPS13,RPS14,RPS15,RPS15A,RPS16,RPS17,RPS18,RPS19,RPS2,RPS21,RPS23,RPS24,RPS25,RPS26,RPS27,RPS27L,RPS28,RPS3A,RPS4X,RPS4Y1,RPS4Y2,RPS5,RPS6,RPS7,RPS8,RPS9,RPSA,STAT1,STAT2,STAT3,STING1,TGFB1,TGFBR1,TMPRSS2,TNPO2,TP53,…
G-Protein Coupled Receptor Signaling	0	0.168	3.051	ACKR4,ADCY3,ADCY7,ADCY9,ADCYAP1R1,ADGRA2,ADGRE5,ADGRF1,ADGRG6,ADRA1A,ADRB1,ADRB2,ADRB3,AKT2,APLNR,BORCS8-MEF2B,C3AR1,C5AR1,C5AR2,CAMK2B,CAMK2D,CCR9,CDC42,CELSR1,CMKLR1,CREB3L3,CRHR1,ENPP1,F2RL3,FICD,FOXO1,FOXO6,FZD2,FZD4,FZD7,GABBR2,GDE1,GDPD3,GNAI2,GNAO1,GNAT2,GNB3,GNG11,GNG12,GPR108,GPR142,GPR155,GPR62,GRM1,GSK3B,HRAS,IKBKE,LPAR1,LPAR5,LTB4R,MAP2K2,MAP3K13,MAP3K14,MAP3K15,MAP3K2,MAP3K3,MAP3K5,M…
Amyotrophic Lateral Sclerosis Signaling	2.44	0.284	3.024	BCL2L1,BIRC2,BIRC3,CACNA2D1,CACNA2D2,CACNA2D4,CACNB1,CAPN1,CAPN11,CAPN2,CAPNS1,CASP1,CASP12,CASP3,CAT,CCS,GLUL,GRIN1,NOS1,PAK1,PDGFC,PIK3C3,PIK3CB,PIK3CG,PIK3R1,PIK3R3,PIK3R4,PIK3R5,SOD1,TP53,VEGFB,VEGFC,XIAP
Macrophage Classical Activation Signaling Pathway	0.833	0.212	3	ACOD1,AEBP2,CCL15,CCL5,CD80,CD86,CNTF,DLD,GBP2,IFNAR2,IFNGR1,IL13RA1,IL15,IL1B,IRF5,IRF8,IRF9,JAK2,LTA,MAF,MAP3K7,MERTK,MT-CO1,NDUFS1,NOS2,PARP14,PARP9,PDHB,SDHA,SDHD,SOCS3,SPI1,STAT1,STAT2,STAT3,STK38,SUZ12,TGFB1,TYK2,UQCRC2
DNA damage-induced 14-3-3σ Signaling	2.75	0.37	2.668	AKT2,BCL2L1,CASP1,CASP12,CASP14,CASP3,CASP4,CASP5,CASQ1,CCNE2,CDK2,MDM2,RAD1,RAD17,SFN,TP53,WEE1
Inhibition of Matrix Metalloproteases	1.81	0.333	2.53	HSPG2,LRP1,MMP10,MMP12,MMP13,MMP14,MMP20,MMP23B,MMP26,MMP27,MMP3,SDC2,THBS2
Death Receptor Signaling	2.95	0.312	2.502	BIRC2,BIRC3,CASP3,CFLAR,CYC1,FADD,HSPB1,IKBKE,LMNA,MAP3K14,MAP3K5,MAPK8,PARP12,PARP14,PARP15,PARP3,PARP4,PARP8,PARP9,REL,ROCK1,TANK,TNFRSF10A,TNFRSF10B,TNFRSF1B,TNFRSF21,TNFRSF25,TNKS,TRADD,XIAP
PAK Signaling	4.33	0.333	2.475	ARHGAP10,CASP3,CDC42,CFL1,DSCAM,EPHB3,GIT1,HRAS,ITGA1,ITGA3,ITGAE,ITGAV,ITGAX,ITGB1,ITGB7,MAP2K2,MAPK1,MAPK12,MAPK8,MYL6,MYL6B,MYL9,PAK1,PAK2,PDGFC,PDGFRA,PDGFRB,PIK3C3,PIK3CB,PIK3CG,PIK3R1,PIK3R3,PIK3R4,PIK3R5,PTK2B,RAF1,RAP1B,RRAS,RRAS2
Phagosome Formation	0	0.174	2.475	ABHD3,ACKR4,ACTR2,ADCYAP1R1,ADGRA2,ADGRE5,ADGRF1,ADGRG6,ADRA1A,ADRB1,ADRB2,ADRB3,AKT2,AP1G1,AP1M1,AP1M2,AP1S1,APLNR,ARPC1B,ARPC3,ARPC4,ARPC5,C3,C3AR1,C5AR1,C5AR2,CARD9,CCR9,CD209,CDC42,CELSR1,CFL1,CLEC4D,CMKLR1,COLEC12,CRHR1,CRKL,ELMO1,F2RL3,FCER2,FN1,FZD2,FZD4,FZD7,GABBR2,GPR108,GPR142,GPR155,GPR62,GRM1,HCK,HRAS,ITGA1,ITGA3,ITGAE,ITGAV,ITGAX,ITGB1,ITGB7,ITPR2,LCAT,LPAR1,LPAR5,LTB4R,LYN,MALT1,MAP…
Actin Cytoskeleton Signaling	4.33	0.283	2.449	ABI2,ACTN1,ACTR2,ARHGAP35,ARHGEF1,ARPC1B,ARPC3,ARPC4,ARPC5,BAIAP2,CDC42,CFL1,CRKL,EZR,FGF17,FGF2,FGF20,FGF21,FGF6,FLNA,FN1,GIT1,GNG12,GSN,HRAS,IQGAP1,IQGAP2,ITGA1,ITGA3,ITGAE,ITGAV,ITGAX,ITGB1,ITGB7,MAP2K2,MAPK1,MSN,MYH10,MYH14,MYH9,MYL6,MYL6B,MYL9,MYO10,MYO18A,NCKAP1L,PAK1,PAK2,PDGFC,PFN1,PFN2,PIK3C3,PIK3CB,PIK3CG,PIK3R1,PIK3R3,PIK3R4,PIK3R5,RAC2,RAF1,RAP1B,ROCK1,RRAS,RRAS2,SLC9A1,TIAM1,TIAM2,TR…
Regulation of Actin-based Motility by Rho	2.22	0.278	2.449	ACTR2,ARPC1B,ARPC3,ARPC4,ARPC5,BAIAP2,CDC42,CFL1,GSN,ITGA1,ITGA3,ITGAE,ITGAV,ITGAX,ITGB1,ITGB7,MYL6,MYL6B,MYL9,PAK1,PAK2,PFN1,PFN2,RAC2,RHOB,RHOBTB2,RHOC,RHOG,RHOT1,RND2,RND3,ROCK1
CREB Signaling in Neurons	0	0.17	2.449	ACKR4,ADCY3,ADCY7,ADCY9,ADCYAP1R1,ADGRA2,ADGRE5,ADGRF1,ADGRG6,ADRA1A,ADRB1,ADRB2,ADRB3,AKT2,APLNR,BMPR1A,BMPR2,C3AR1,C5AR1,C5AR2,CACNA2D1,CACNA2D2,CACNA2D4,CACNB1,CAMK2B,CAMK2D,CCR9,CELSR1,CMKLR1,CREB3L3,CRHR1,EGFR,ELK1,F2RL3,FGF2,FGFR2,FLT4,FZD2,FZD4,FZD7,GABBR2,GHR,GNAI2,GNAO1,GNAT2,GNB3,GNG11,GNG12,GPR108,GPR142,GPR155,GPR62,GRIN1,GRM1,HGF,HRAS,IGF2R,INSR,ITPR2,LPAR1,LPAR5,LTB4R,MAP2K2,MAPK1,P…
Osteoarthritis Pathway	4.01	0.28	2.335	ACVRL1,AGER,ANKH,ANXA2,ANXA5,BMPR1A,BMPR2,CASP1,CASP12,CASP14,CASP3,CASP4,CASP5,CASQ1,CREB3L3,DDIT4,ELF3,EPAS1,FADD,FGF2,FN1,FZD2,FZD4,FZD7,GLI2,HMGB1,HNF1A,IHH,IL1B,ITGA1,ITGA3,ITGAE,ITGAV,ITGAX,ITGB1,ITGB7,ITLN1,LEF1,LRP1,MEF2C,MMP10,MMP12,MMP13,MMP3,MYBBP1A,NOS2,PDGFC,PPARD,PRG4,PRKAA2,PRKAB1,PRKAB2,PRKAG2,PTCH2,RBP4,REL,SIRT1,SLC39A8,SMAD1,SMO,SP1,TGFB1,TGFBR1,TNFRSF1B,VEGFB,VEGFC
Integrin Signaling	3.34	0.274	2.335	ACTN1,ACTR2,AKT2,ARF3,ARPC1B,ARPC3,ARPC4,ARPC5,ASAP1,BCAR3,CAPN1,CAPN11,CAPN2,CAPNS1,CAV1,CDC42,CRKL,GIT1,GSK3B,GSN,HRAS,ITGA1,ITGA3,ITGAE,ITGAV,ITGAX,ITGB1,ITGB7,MAP2K2,MAPK1,MAPK8,MYL9,NEDD9,PAK1,PAK2,PFN1,PFN2,PIK3C3,PIK3CB,PIK3CG,PIK3R1,PIK3R3,PIK3R4,PIK3R5,RAC2,RAF1,RAP1B,RHOB,RHOBTB2,RHOC,RHOG,RHOT1,RND2,RND3,ROCK1,RRAS,RRAS2,TSPAN6
TWEAK Signaling	0.943	0.27	2.333	BIRC2,BIRC3,CASP3,FADD,IKBKE,MAP3K14,REL,TNFRSF25,TRADD,XIAP
Regulation Of The Epithelial Mesenchymal Transition In Development Pathway	0	0.149	2.333	APH1B,FZD2,FZD4,FZD7,GLI2,GSK3B,HNF1A,JAG2,LEF1,PTCH2,PYGO1,REL,SMO
Retinoic acid Mediated Apoptosis Signaling	1.8	0.3	2.324	CASP3,CFLAR,CRABP2,FADD,PARP12,PARP14,PARP15,PARP3,PARP4,PARP8,PARP9,RXRB,RXRG,TNFRSF10A,TNFRSF10B,TNFRSF10C,TNFRSF10D,TNKS
UDP-N-acetyl-D-galactosamine Biosynthesis II	1.17	0.385	2.236	GALE,GNPDA1,GNPDA2,HK1,PGM3
Role of WNT/GSK-3β Signaling in the Pathogenesis of Influenza	0	0.115	2.236	FZD2,FZD4,FZD7,GSK3B,HNF1A,LEF1,NCOA3,NCOA4,SMO
PD-1, PD-L1 cancer immunotherapy pathway	2.76	0.299	2.191	AKT2,BCL2L1,CD28,CD80,CDK2,ELK1,GSK3B,HLA-A,HLA-B,HLA-C,HLA-E,HLA-F,HLA-G,IFNGR1,IL2RB,IL2RG,JAK2,MR1,PDCD1LG2,PIK3C3,PIK3CB,PIK3CG,PIK3R1,PIK3R3,PIK3R4,PIK3R5,STAT5A,STAT5B,TGFB1,TNFRSF1B,TYK2,YAP1
Pathogen Induced Cytokine Storm Signaling Pathway	1.04	0.208	2.165	ADRA1A,AP3B1,C3,CASP1,CASP3,CCL14,CCL15,CCL16,CCL18,CCL23,CCL26,CCL27,CCL28,CCL3,CCL3L1,CCL3L3,CCL4,CCL4L1/CCL4L2,CCL5,CNTF,COL11A1,COL12A1,COL18A1,COL1A2,COL4A2,COL4A4,COL5A1,COL6A3,CXCL12,CXCR4,FADD,FGA,FGB,FGG,FTH1,FTL,IFNAR2,IFNGR1,IL12RB1,IL12RB2,IL15,IL1B,IL23R,IL6R,IRF9,JAK2,LTA,MAPK1,MAPK12,MAPK6,MAPK8,MYC,NOS2,PDGFC,RORC,RYR1,SLC2A1,SLC2A14,SLC2A2,SLC2A3,SLC2A8,SOCS3,SPI1,STAT1,STAT3,STA…
Role of PKR in Interferon Induction and Antiviral Response	2.31	0.272	2.121	ATF3,CASP1,CASP3,CASP5,COLEC12,CYC1,EIF2S1,FADD,HMGB1,HSP90AA1,HSPA2,HSPA8,HSPA9,IFNAR2,IFNGR1,IKBKE,IL1B,IRF9,MAP3K7,MAPK1,MAPK12,MAPK8,MAVS,METAP2,NPM1,PDGFC,PDGFRB,REL,SCARA3,SP1,STAT1,STAT2,STAT3,TAB2,TARBP2,TP53,TYK2
Mismatch Repair in Eukaryotes	2.07	0.444	2.121	LIG1,MCM9,MSH2,MSH6,PCNA,POLD1,RFC3,RPA1
Pyroptosis Signaling Pathway	0.513	0.204	2.065	CASP1,CASP3,CASP4,CASP5,DHX9,GBP2,HMGB1,IL1B,MAPK1,MAPK12,PANX1,PRKACA,PRKACB,PRKACG,PRKAG2,PRKAR1A,PRKAR2A,TNFRSF1B,TXNIP
Signaling by Rho Family GTPases	3.31	0.262	2.06	ACTR2,ARHGEF1,ARHGEF10,ARHGEF15,ARPC1B,ARPC3,ARPC4,ARPC5,BAIAP2,CDC42,CDC42EP3,CDC42EP5,CDH17,CDH3,CDH6,CFL1,ELK1,EZR,GNAI2,GNAO1,GNAT2,GNB3,GNG11,GNG12,IQGAP1,ITGA1,ITGA3,ITGAE,ITGAV,ITGAX,ITGB1,ITGB7,MAP2K2,MAP3K21,MAPK1,MAPK12,MAPK8,MSN,MYL6,MYL6B,MYL9,NEDD4,PAK1,PAK2,PIK3C3,PIK3CB,PIK3CG,PIK3R1,PIK3R3,PIK3R4,PIK3R5,PRKCI,PRKCZ,PTK2B,RAC2,RAF1,REL,RHOB,RHOBTB2,RHOC,RHOG,RHOT1,RND2,RND3,ROCK1,S…
GP6 Signaling Pathway	3.17	0.299	2.058	AKT2,BTK,COL11A1,COL12A1,COL18A1,COL1A2,COL4A2,COL4A4,COL5A1,COL6A3,FGA,FGB,FGG,FYB1,GRAP2,GSK3B,ITK,LAMA5,LAMB1,LAMB2,LYN,PIK3C3,PIK3CB,PIK3CG,PIK3R1,PIK3R3,PIK3R4,PIK3R5,PRKCD,PRKCE,PRKCI,PRKCZ,PRKD3,RAP1B,RHOG,SCHIP1,SYK,VAV3
Differential Regulation of Cytokine Production in Macrophages and T Helper Cells by IL-17A and IL-17F	0.387	0.222	2	CCL3,CCL4,CCL5,IL1B
Role of Hypercytokinemia/hyperchemokinemia in the Pathogenesis of Influenza	0.316	0.186	2	CASP1,CCL3,CCL4,CCL5,IFIT2,IFIT3,IFNAR2,IFNLR1,IL1B,IRF9,ISG15,ISG20,S1PR1,STAT1,STAT2,TYK2
Inflammasome pathway	0.305	0.2	2	CASP1,CASP5,IL1B,PANX1
FAK Signaling	0	0.117	1.992	ACKR4,ACTR2,ACVR1B,ACVR2B,ADCYAP1R1,ADGRA2,ADGRE5,ADGRF1,ADGRG6,ADRA1A,ADRB1,ADRB2,ADRB3,AKT2,APLNR,ARHGAP35,ARPC1B,ARPC3,ARPC4,ARPC5,ASAP1,BCAR3,BMPR2,C3AR1,C5AR1,C5AR2,CAPN1,CAPN11,CAPN2,CAPNS1,CCR9,CELSR1,CMKLR1,COL18A1,COL1A2,CRHR1,CRKL,EFNA1,EFNA3,EFNB3,EGFR,ELF3,F2RL3,FLT4,FZD2,FZD4,FZD7,GABBR2,GHR,GIT1,GPR108,GPR142,GPR155,GPR62,GRM1,GSK3B,HNF1A,HRAS,IFNLR1,IL10RB,IL11RA,IL12RB1,IL12RB2,IL…
HER-2 Signaling in Breast Cancer	6.46	0.317	1.969	AKT2,ARF3,BCL2L11,CASP3,CCNE2,CDC42,CDK4,COX10,COX11,COX15,COX4I1,COX5A,COX5B,COX6B2,COX7A2,COX7A2L,CYB5A,DDX19B,EGFR,ELF3,ELK1,ERBB3,FOXO1,FRK,GSK3B,HBEGF,HCK,HRAS,IKBKE,ITGB1,ITGB7,LYN,MAP2K2,MAPK1,MDM2,MS4A2,MT-CO1,MT-CO2,MT-CO3,MYC,NUP153,NUP205,NUP43,NUP88,PIK3C3,PIK3CB,PIK3CG,PIK3R1,PIK3R3,PIK3R4,PIK3R5,PRKCD,PRKCE,PRKCI,PRKCZ,PRKD3,RAF1,RAP1B,RBL2,REL,RPS6,RPTOR,RRAS,RRAS2,SP1,STAT3,SURF1,…
Paxillin Signaling	1.22	0.243	1.964	ACTN1,CDC42,HRAS,ITGA1,ITGA3,ITGAE,ITGAV,ITGAX,ITGB1,ITGB7,MAPK1,MAPK12,MAPK8,PAK1,PAK2,PIK3C3,PIK3CB,PIK3CG,PIK3R1,PIK3R3,PIK3R4,PIK3R5,PTK2B,RAP1B,RRAS,RRAS2
TNFR1 Signaling	1.51	0.294	1.941	BIRC2,BIRC3,CASP3,CDC42,FADD,IKBKE,MAP3K14,MAPK8,PAK1,PAK2,REL,TANK,TNFAIP3,TRADD,XIAP
Role of BRCA1 in DNA Damage Response	0	0.163	1.89	ABRAXAS1,FANCA,GADD45A,MSH2,MSH6,POU2F1,RBL2,RFC3,RPA1,SMARCC1,SMARCD3,STAT1,TP53
Immunogenic Cell Death Signaling Pathway	1.34	0.256	1.877	ANXA1,ATG12,BECN1,CASP1,CASP3,CFLAR,DAPK2,DAPK3,FADD,HMGB1,HSP90AA1,HSPA2,HSPA8,HSPA9,IFNAR2,IFNGR1,IL1B,LRP1,PANX1,PDIA3,ROCK1,STING1,TNFRSF1B
CDC42 Signaling	0	0.0712	1.8	ACTR2,ARPC1B,ARPC3,ARPC4,ARPC5,BAIAP2,CDC42,CDC42BPA,CDC42EP5,CFL1,EXOC5,GSK3B,HLA-A,HLA-B,HLA-C,HLA-E,HLA-F,HLA-G,IQGAP1,IQGAP2,ITGA1,ITGA3,ITGAE,ITGAV,ITGAX,ITGB1,ITGB7,ITK,LLGL1,MAPK1,MAPK12,MAPK8,MYL6,MYL6B,MYL9,PAK1,PAK2,PRKCI,PRKCZ,RAF1,RASA1
Actin Nucleation by ARP-WASP Complex	2.22	0.29	1.789	ACTR2,ARPC1B,ARPC3,ARPC4,ARPC5,BAIAP2,CDC42,HRAS,ITGA1,ITGA3,ITGAE,ITGAV,ITGAX,ITGB1,ITGB7,RAC2,RAP1B,RHOB,RHOBTB2,RHOC,RHOG,RHOT1,RND2,RND3,ROCK1,RRAS,RRAS2
Pulmonary Fibrosis Idiopathic Signaling Pathway	5.78	0.285	1.763	ACVR1B,ACVR2B,AEBP2,AJUBA,AKT2,BMPR2,CAV1,COL11A1,COL12A1,COL18A1,COL1A2,COL4A2,COL4A4,COL5A1,COL6A3,CXCL12,EGFR,EIF4EBP2,EIF4EBP3,EPHB3,FGF2,FGFR2,FGFRL1,FN1,FOXO1,FOXO6,FZD2,FZD4,FZD7,GLI2,GSK3B,HNF1A,HRAS,IL11RA,IL13RA1,IL1B,ITGAV,ITGB1,JAK2,LEF1,LPAR1,MAP3K7,MAPK1,MAPK12,MAPK8,MMP10,MMP12,MMP13,MMP14,MMP20,MMP23B,MMP26,MMP27,MMP3,NOTCH2,NOTCH4,PDGFC,PDGFRA,PDGFRB,PEX13,PIK3C3,PIK3CB,PIK3CG,PI…
Gαi Signaling	1.08	0.229	1.732	ADCY3,ADCY7,ADCY9,APLNR,CAV1,GABBR2,GNAI2,GNAO1,GNAT2,GNB3,GNG11,GNG12,HRAS,LPAR1,LTB4R,MAPK1,P2RY14,PRKACA,PRKACB,PRKACG,PRKAG2,PRKAR1A,PRKAR2A,RAF1,RALGDS,RAP1B,RGS4,RRAS,RRAS2,RXFP4,S1PR1,STAT3
Systemic Lupus Erythematosus In B Cell Signaling Pathway	0	0.0923	1.723	AKT2,BCL2L1,BCL2L11,BTK,CARD11,CCND2,CD5,CNTF,FOXO1,FOXO6,GSK3B,HCK,HRAS,IFIT2,IFIT3,IFNAR2,IFNGR1,IL15,IL1B,IL6R,INPP5D,INPP5K,IRF5,IRF9,ISG15,ISG20,JAK2,LTA,LYN,MALT1,MAP2K2,MAP3K14,MAP3K7,MAPK1,MAVS,MYC,NFATC3,PIK3C3,PIK3CB,PIK3CG,PIK3R1,PIK3R3,PIK3R4,PIK3R5,PPP3R1,PRKCD,PRKCE,PRKCI,PRKCZ,PRKD3,PTPN6,RAC2,RAF1,RAP1B,RASGRP3,REL,RRAS,RRAS2,STAT1,STAT2,STAT3,STING1,SYK,TGFB1,TRAF4,TYK2,YES1
RAC Signaling	4.01	0.314	1.715	ABI2,ACTR2,ARPC1B,ARPC3,ARPC4,ARPC5,BAIAP2,CDC42,CFL1,ELK1,HRAS,IQGAP1,IQGAP2,ITGA1,ITGA3,ITGAE,ITGAV,ITGAX,ITGB1,ITGB7,MAP2K2,MAPK1,MAPK8,PAK1,PAK2,PIK3C3,PIK3CB,PIK3CG,PIK3R1,PIK3R3,PIK3R4,PIK3R5,PRKCI,PRKCZ,PTK2B,RAC2,RAF1,RAP1B,REL,RRAS,RRAS2,SH3RF1,TIAM1
VDR/RXR Activation	2.73	0.321	1.698	CCL5,CYP24A1,CYP27B1,FOXO1,GADD45A,IGFBP1,IGFBP5,IGFBP6,LRP5,NCOA3,NCOR1,NCOR2,PPARD,PRKCD,PRKCE,PRKCI,PRKCZ,PRKD3,PSMC5,RXRB,RXRG,SERPINB1,SP1,SULT2A1,VDR
Induction of Apoptosis by HIV1	1.75	0.292	1.698	BCL2L1,BIRC2,BIRC3,CASP3,CXCR4,CYC1,FADD,IKBKE,MAP3K14,MAP3K5,MAPK12,MAPK8,REL,SLC25A3,SLC25A5,TNFRSF1B,TP53,TRADD,XIAP
Remodeling of Epithelial Adherens Junctions	0.636	0.221	1.667	ACTN1,ACTR2,ARPC1B,ARPC3,ARPC4,ARPC5,CBLL1,HGF,IQGAP1,MAPRE1,MET,TUBA1A,TUBA1C,TUBB,TUBB4B
Kinetochore Metaphase Signaling Pathway	0	0.0901	1.667	ARPP19,CENPC,ENSA,H2AZ2,MXD3,PPP1R14A,PPP1R14B,PPP1R3C,PPP1R3D,ZWILCH
FAT10 Signaling Pathway	16.5	0.696	1.633	PSMA1,PSMA2,PSMA3,PSMA4,PSMA5,PSMA6,PSMA8,PSMB1,PSMB2,PSMB3,PSMB4,PSMB5,PSMB6,PSMB7,PSMC1,PSMC2,PSMC3,PSMC4,PSMC5,PSMC6,PSMD1,PSMD10,PSMD11,PSMD12,PSMD13,PSMD14,PSMD2,PSMD3,PSMD4,PSMD5,PSMD6,PSMD7,PSMD8,PSME1,PSME2,PSMF1,SQSTM1,UBA1,UBA6
Fcγ Receptor-mediated Phagocytosis in Macrophages and Monocytes	3.48	0.33	1.616	ACTR2,AKT2,ARPC1B,ARPC3,ARPC4,ARPC5,CDC42,DGKB,EZR,FYB1,HCK,INPP5D,LYN,MAPK1,MYO5A,NAPEPLD,PAK1,PIK3CG,PIK3R1,PIK3R3,PLD3,PRKCD,PRKCE,PRKCI,PRKCZ,PRKD3,PTK2B,RAC2,SYK,VAV3,YES1
Role of MAPK Signaling in Promoting the Pathogenesis of Influenza	2.87	0.298	1.616	ABHD3,ATP6AP1,ATP6AP2,ATP6V0E2,ATP6V1A,ATP6V1B2,ATP6V1C1,ATP6V1D,ATP6V1E1,ATP6V1E2,ATP6V1G1,ATP6V1H,BECN1,CASP3,HRAS,LCAT,MAP2K2,MAP3K5,MAPK1,MAPK12,MAPK8,NUP153,PLA2G12B,PLA2R1,PLB1,PNPLA2,PNPLA3,PNPLA4,RAF1,RAP1B,RPS6KA3,RRAS,RRAS2,TCIRG1
NER (Nucleotide Excision Repair, Enhanced Pathway)	0.635	0.212	1.606	CCNH,CHAF1B,COPS3,COPS4,DDB1,DDB2,ERCC6,GTF2H4,LIG1,NEDD8,PCNA,POLA1,POLD1,POLD2,POLR2B,POLR2I,RAD23B,RBX1,RFC3,RPA1,TCEA1,TOP2B
Cell Cycle Control of Chromosomal Replication	0.928	0.25	1.604	CDK16,CDK17,CDK2,CDK4,CDK5,LIG1,MCM5,MCM9,ORC2,PCNA,POLA1,POLD1,RPA1,TOP2B
Agrin Interactions at Neuromuscular Junction	0.783	0.232	1.604	CDC42,EGFR,ERBB3,HRAS,ITGB1,LAMB1,MAPK1,MAPK12,MAPK8,PAK1,PAK2,PKLR,RAC2,RAP1B,RRAS,RRAS2
Synaptogenesis Signaling Pathway	4.12	0.267	1.565	ACTR2,ADCY3,ADCY7,ADCY9,AKT2,AP2M1,AP2S1,APOE,ARPC1B,ARPC3,ARPC4,ARPC5,CACNA2D1,CACNA2D2,CACNB1,CAMK2B,CAMK2D,CDC42,CDH17,CDH3,CDH6,CDK5,CFL1,CPLX3,CREB3L3,CRKL,EFNA1,EFNA3,EFNB3,EIF4EBP2,EIF4EBP3,EPHB2,EPHB3,GRIN1,GRM1,GSK3B,HCK,HRAS,HSPA8,ITSN1,ITSN2,KALRN,LRP1,LRP8,LYN,MAPK1,MARCKS,NAPA,NAPG,NLGN4X,NLGN4Y,NSF,PAFAH1B1,PAK1,PIK3C3,PIK3CB,PIK3CG,PIK3R1,PIK3R3,PIK3R4,PIK3R5,PRKACA,PRKACB,PRKACG,P…
Wound Healing Signaling Pathway	0.712	0.202	1.54	ACVR1B,ACVR2B,BMPR2,CCL5,CNTF,COL11A1,COL12A1,COL18A1,COL1A2,COL4A2,COL4A4,COL5A1,COL6A3,EGFR,FGF2,FGFR2,FN1,HBEGF,HRAS,IFNGR1,IL15,IL1B,ITGA3,ITGB1,JAK2,LAMA5,LAMB1,LTA,MAP2K2,MAP3K14,MAP3K7,MAPK1,MAPK12,MAPK8,MMP10,MST1,MST1R,PDGFC,RAF1,RAP1B,RRAS,RRAS2,STAT1,TGFB1,TGFBR1,TGFBR3,TNFRSF1B,TRADD,TYK2,VEGFB,VEGFC
Tumor Microenvironment Pathway	7.56	0.352	1.524	AKT2,CFLAR,COL1A2,CXCL12,CXCR4,FGF17,FGF2,FGF20,FGF21,FGF6,FN1,FOXO1,FOXO6,HGF,HLA-A,HLA-B,HLA-C,HLA-E,HLA-F,HLA-G,HRAS,IGF2,IL1B,IL6R,JAK2,MAP2K2,MAP3K14,MAPK1,MMP10,MMP12,MMP13,MMP14,MMP20,MMP23B,MMP26,MMP27,MMP3,MYC,NOS2,PDCD1LG2,PDGFC,PIK3C3,PIK3CB,PIK3CG,PIK3R1,PIK3R3,PIK3R4,PIK3R5,RAF1,RAP1B,REL,RRAS,RRAS2,SLC16A1,SLC1A4,SLC2A1,SLC2A2,SLC2A3,STAT3,TGFB1,TIAM1,VEGFB,VEGFC
G Beta Gamma Signaling	2.45	0.279	1.521	AKT2,BTK,CACNA2D1,CACNA2D2,CACNA2D4,CACNB1,CAV1,CDC42,EGFR,GNAI2,GNAO1,GNAT2,GNB3,GNG11,GNG12,HBEGF,HRAS,ITPR2,MAPK1,PAK1,PIK3CG,PRKACA,PRKACB,PRKACG,PRKAG2,PRKAR1A,PRKAR2A,PRKCD,PRKCE,PRKCI,PRKCZ,PRKD3,RAF1,RAP1B,RRAS,RRAS2
CDK5 Signaling	1.72	0.261	1.512	ADCY3,ADCY7,ADCY9,CAPN1,CDK5,HRAS,ITGA3,ITGB1,LAMA5,LAMB1,MAP2K2,MAPK1,MAPK12,MAPK6,MAPK8,PPM1J,PPP1R14A,PPP1R14B,PPP1R3C,PPP1R3D,PRKACA,PRKACB,PRKACG,PRKAG2,PRKAR1A,PRKAR2A,RAF1,RAP1B,RRAS,RRAS2
Glioblastoma Multiforme Signaling	3.41	0.287	1.508	AKT2,CCND2,CCNE2,CDC42,CDK2,CDK4,EGFR,FOXO1,FZD2,FZD4,FZD7,GSK3B,HRAS,IGF2,ITPR2,LEF1,MAP2K2,MAPK1,MDM2,MYC,PDGFC,PDGFRA,PDGFRB,PDIA3,PIK3C3,PIK3CB,PIK3CG,PIK3R1,PIK3R3,PIK3R4,PIK3R5,PLCD1,PLCH1,PRKCD,RAC2,RAF1,RAP1B,RHOB,RHOBTB2,RHOC,RHOG,RHOT1,RND2,RND3,RRAS,RRAS2,SMO,TP53,TSC1
Ephrin Receptor Signaling	4.83	0.302	1.474	ABI1,ACP1,ACTR2,AKT2,ARHGEF15,ARPC1B,ARPC3,ARPC4,ARPC5,CDC42,CFL1,CREB3L3,CRKL,CXCL12,CXCR4,DOK1,EFNA1,EFNA3,EFNB3,EPHB2,EPHB3,GNAI2,GNAO1,GNAT2,GNB3,GNG11,GNG12,GRIN1,HRAS,ITGA1,ITGA3,ITGAE,ITGAV,ITGAX,ITGB1,ITGB7,ITSN1,JAK2,KALRN,MAP2K2,MAP3K14,MAPK1,NGEF,PAK1,PAK2,PDGFC,PIK3CG,PTPN13,RAC2,RAF1,RAP1B,RASA1,RGS3,ROCK1,RRAS,RRAS2,SDC2,SH2D3C,STAT3,VEGFB,VEGFC
Macropinocytosis Signaling	3.69	0.355	1.46	ABI1,ANKFY1,CDC42,CSF1R,HGF,HRAS,ITGB1,ITGB7,MET,MRC1,PAK1,PDGFC,PIK3C3,PIK3CB,PIK3CG,PIK3R1,PIK3R3,PIK3R4,PIK3R5,PRKCD,PRKCE,PRKCI,PRKCZ,PRKD3,RAP1B,RRAS,RRAS2
Antioxidant Action of Vitamin C	2.87	0.298	1.414	ABHD3,GSTO1,GSTO2,IKBKE,JAK2,LCAT,MAPK1,MAPK12,MAPK8,NAPEPLD,PDIA3,PLA2G12B,PLA2R1,PLB1,PLCD1,PLCH1,PLD3,PNPLA2,PNPLA3,PNPLA4,REL,SELENOT,SLC23A1,SLC23A2,SLC2A1,SLC2A14,SLC2A2,SLC2A3,SLC2A8,STAT5A,STAT5B,TXN,TXNRD2,TXNRD3
TNFR2 Signaling	1.7	0.344	1.414	BIRC2,BIRC3,IKBKE,LTA,MAP3K14,MAPK8,REL,TANK,TNFAIP3,TNFRSF1B,XIAP
Basal Cell Carcinoma Signaling	0	0.167	1.414	BMP1,BMP7,FZD2,FZD4,FZD7,GLI2,GSK3B,HNF1A,LEF1,PTCH2,SMO,TP53
Spliceosomal Cycle	0	0.163	1.414	HSPA8,MAGOH,MAGOHB,PPIE,PRPF19,RBM8A,SF3B4,SNRNP200
Inhibition of ARE-Mediated mRNA Degradation Pathway	6.91	0.352	1.4	AKT2,CNOT9,DDX6,DIS3,EXOSC6,LTA,MAP3K7,MAPK1,MAPK12,MAPK6,PPM1J,PRKACA,PRKACB,PRKACG,PRKAG2,PRKAR1A,PRKAR2A,PSMA1,PSMA2,PSMA3,PSMA4,PSMA5,PSMA6,PSMA8,PSMB1,PSMB2,PSMB3,PSMB4,PSMB5,PSMB6,PSMB7,PSMC1,PSMC2,PSMC3,PSMC4,PSMC5,PSMC6,PSMD1,PSMD10,PSMD11,PSMD12,PSMD13,PSMD14,PSMD2,PSMD3,PSMD4,PSMD5,PSMD6,PSMD7,PSMD8,PSME1,PSME2,PSMF1,SFN,TNFRSF1B,ZFP36L1,ZFP36L2
Bladder Cancer Signaling	2.73	0.293	1.387	CDK4,EGFR,FGF17,FGF2,FGF20,FGF21,FGF6,HDAC10,HDAC7,HRAS,MAP2K2,MAPK1,MDM2,MMP10,MMP12,MMP13,MMP14,MMP20,MMP23B,MMP26,MMP27,MMP3,MYC,PDGFC,RAF1,RAP1B,RASSF1,RBL2,RRAS,RRAS2,THBS1,TP53,VEGFB,VEGFC
Regulation of Cellular Mechanics by Calpain Protease	1.39	0.258	1.387	ACTN1,CAPN1,CAPN11,CAPN2,CAPNS1,CCND2,CCNE2,CDK2,CDK4,EGFR,EZR,HRAS,ITGA1,ITGA3,ITGAE,ITGAV,ITGAX,ITGB1,ITGB7,MAPK1,RAP1B,RRAS,RRAS2
WNT/Ca+ pathway	0.536	0.212	1.387	CREB3L3,FZD2,FZD4,FZD7,GSK3B,NFATC3,PDE6B,PDE6D,PDIA3,PLCD1,PLCH1,REL,ROR1,SMO
SPINK1 General Cancer Pathway	8.53	0.493	1.372	AKT2,EGFR,HRAS,IL6R,JAK2,MAP2K2,MAPK1,MT1A,MT1B,MT1E,MT1F,MT1G,MT1H,MT1M,MT1X,MT2A,MT3,MT4,PIK3C3,PIK3CB,PIK3CG,PIK3R1,PIK3R3,PIK3R4,PIK3R5,PRSS1,PRSS2,PRSS3,RAF1,RAP1B,RRAS,RRAS2,STAT3,TYK2
Breast Cancer Regulation by Stathmin1	0	0.16	1.348	ACKR4,ADCYAP1R1,ADGRA2,ADGRE5,ADGRF1,ADGRG6,ADRA1A,ADRB1,ADRB2,ADRB3,APLNR,ARHGEF1,ARHGEF10,ARHGEF15,C3AR1,C5AR1,C5AR2,CAMK1G,CAMK2B,CAMK2D,CCND2,CCR9,CDK2,CDK4,CELSR1,CMKLR1,CREB3L3,CRHR1,F2RL3,FGF2,FZD2,FZD4,FZD7,GABBR2,GNB3,GNG11,GNG12,GPR108,GPR142,GPR155,GPR62,GRM1,HGF,HRAS,LPAR1,LPAR5,LTB4R,MAP2K2,MAPK1,P2RY14,PAK1,PDGFC,PIK3C3,PIK3CB,PIK3CG,PIK3R1,PIK3R3,PIK3R4,PIK3R5,PPM1J,PPP1R14A,PPP1R1…
GPCR-Mediated Nutrient Sensing in Enteroendocrine Cells	0.983	0.229	1.347	ADCY3,ADCY7,ADCY9,CACNA2D1,CACNA2D2,CACNA2D4,CACNB1,GCG,GNAI2,GNG11,GNG12,ITPR2,LPAR5,PDIA3,PLCD1,PLCH1,PRKACA,PRKACB,PRKACG,PRKAG2,PRKAR1A,PRKAR2A,PRKCD,PRKCE,PRKCI,PRKCZ,PRKD3
Differential Regulation of Cytokine Production in Intestinal Epithelial Cells by IL-17A and IL-17F	0.399	0.217	1.342	CCL3,CCL4,CCL5,IL1B,LCN2
Role of CHK Proteins in Cell Cycle Checkpoint Control	0	0.155	1.342	CDK2,PCNA,PPM1J,RAD1,RAD17,RFC3,RPA1,TLK1,TP53
Assembly of RNA Polymerase II Complex	0	0.1	1.342	CCNH,GTF2E2,GTF2H4,POLR2B,POLR2I
SNARE Signaling Pathway	2.06	0.265	1.333	ADCY3,ADCY7,ADCY9,CACNA2D1,CACNA2D2,CACNB1,CAMK2B,CAMK2D,CPLX3,HSPA8,MYH10,MYH14,MYH9,MYL6,MYL6B,MYL9,MYO10,MYO18A,NAPA,NAPG,NSF,PRKACA,PRKACB,PRKACG,PRKAG2,PRKAR1A,PRKAR2A,RIMS1,SGTA,SNAP23,STX1A,STXBP1,STXBP3,SYT13,SYT15,VTI1B
Neuroprotective Role of THOP1 in Alzheimer's Disease	4.71	0.339	1.3	AGT,APP,C1R,CTRB2,CTRL,F7,HLA-A,HLA-B,HLA-C,HLA-E,HLA-F,HLA-G,HPN,IDE,KLK10,LONP1,NFYA,PLG,PNOC,PRKACA,PRKACB,PRKACG,PRKAG2,PRKAR1A,PRKAR2A,PRSS1,PRSS12,PRSS2,PRSS22,PRSS3,PRSS41,PRSS55,PRTN3,SRY,ST14,TMPRSS11A,TMPRSS11B,TMPRSS11D,TMPRSS11E,TMPRSS2,TPP1
Neuroinflammation Signaling Pathway	1.89	0.23	1.291	ACVR1B,ACVR2B,AGER,AKT2,APH1B,APP,BACE2,BIRC2,BIRC3,BIRC7,BMPR2,CASP1,CASP3,CCL3,CCL5,CD80,CD86,CFLAR,CNTF,CREB3L3,CSF1R,CXCL12,GABBR2,GABRR1,GAD1,GLUL,GRIN1,GSK3B,HLA-A,HLA-B,HLA-C,HLA-E,HLA-F,HLA-G,HMGB1,IDE,IFNGR1,IKBKE,IL1B,IL6R,JAK2,MAPK1,MAPK12,MAPK6,MAPK8,MFGE8,MMP3,MR1,NFATC3,NOS2,PIK3C3,PIK3CB,PIK3CG,PIK3R1,PIK3R3,PIK3R4,PIK3R5,PLA2G12B,PPP3R1,RAC2,REL,SLC1A3,SLC6A13,STAT1,SYK,TGFB1,TGFB…
Sonic Hedgehog Signaling	1.4	0.323	1.265	GLI2,GSK3B,PRKACA,PRKACB,PRKACG,PRKAG2,PRKAR1A,PRKAR2A,PTCH2,SMO
Coronavirus Replication Pathway	0.55	0.222	1.265	ARCN1,COPB2,CTSL,GSK3B,IFITM5,TMPRSS2,TUBA1A,TUBA1C,TUBB,TUBB4B
Pulmonary Healing Signaling Pathway	6.05	0.322	1.25	BMPR1A,BMPR2,CDC42,CELA1,CELA2A,CELA2B,CFL1,CXCL12,CXCR4,EGFR,ELANE,FGFR2,FRK,FZD2,FZD4,FZD7,HBEGF,HCK,HNF1A,HRAS,IDH2,LEF1,LYN,MAPK1,MAPK12,MAPK8,MMP10,MMP12,MMP13,MMP14,MMP20,MMP23B,MMP26,MMP27,MMP3,MYC,NOTCH2,NOTCH4,PDGFC,PRKAA2,PRKAB1,PRKAB2,PRKAG2,PRKCD,PRKCE,PRKCI,PRKCZ,PRKD3,RAF1,RAP1B,RRAS,RRAS2,SMAD1,SMO,STAT3,STAT5A,STAT5B,TGFB1,THBS1,TNFRSF1B,VEGFB,VEGFC,YAP1,YES1
PI3K/AKT Signaling	2.77	0.265	1.219	AKT2,BCL2L1,FOXO1,GHR,GSK3B,GYS1,GYS2,HRAS,HSP90AA1,IFNLR1,IKBKE,IL10RB,IL11RA,IL12RB1,IL12RB2,IL13RA1,IL20RA,IL27RA,IL2RB,IL2RG,IL3RA,IL6R,INPP5D,INPP5K,ITGA1,ITGA3,ITGAE,ITGAV,ITGAX,ITGB1,ITGB7,JAK2,MAP2K2,MAP3K5,MAP3K8,MAPK1,MAPK8IP1,MDM2,PIK3CB,PIK3CG,PIK3R1,PIK3R3,PPM1J,RAF1,RAP1B,REL,RRAS,RRAS2,SFN,THEM4,TP53,TSC1,TYK2
Natural Killer Cell Signaling	4.2	0.293	1.192	AKT2,CD244,CDC42,CFL1,COL18A1,COL1A2,HLA-A,HLA-B,HLA-C,HLA-E,HLA-F,HLA-G,HRAS,HSPA2,HSPA8,HSPA9,IL12RB1,IL12RB2,IL15,IL2RB,ITGB1,JAK2,MAP2K2,MAP3K13,MAP3K14,MAP3K15,MAP3K2,MAP3K3,MAP3K5,MAP3K6,MAP3K7,MAP3K8,MAPK1,MAPK12,NFATC3,PAK1,PAK2,PIK3C3,PIK3CB,PIK3CG,PIK3R1,PIK3R3,PIK3R4,PIK3R5,PTK2B,PTPN6,RAC2,RAF1,RAP1B,REL,ROCK1,RRAS,RRAS2,STAT4,SYK,TYK2,TYROBP,VAV3
HMGB1 Signaling	1.33	0.234	1.183	AGER,AKT2,CDC42,CNTF,ELK1,HMGB1,HRAS,IFNGR1,IL15,IL1B,LTA,MAP2K2,MAPK1,MAPK12,MAPK8,PIK3C3,PIK3CB,PIK3CG,PIK3R1,PIK3R3,PIK3R4,PIK3R5,RAC2,RAP1B,REL,RHOB,RHOBTB2,RHOC,RHOG,RHOT1,RND2,RND3,RRAS,RRAS2,SELE,SP1,TGFB1,TNFRSF1B,VCAM1
TEC Kinase Signaling	0	0.106	1.18	BTK,CDC42,FADD,FRK,GNAI2,GNAO1,GNAT2,GNB3,GNG11,GNG12,HCK,ITGA1,ITGA3,ITGAE,ITGAV,ITGAX,ITGB1,ITGB7,ITK,JAK2,LYN,MAPK12,MAPK8,MS4A2,PAK1,PAK2,PIK3C3,PIK3CB,PIK3CG,PIK3R1,PIK3R3,PIK3R4,PIK3R5,PRKCD,PRKCE,PRKCI,PRKCZ,PRKD3,PTK2B,RAC2,REL,RHOB,RHOBTB2,RHOC,RHOG,RHOT1,RND2,RND3,STAT1,STAT2,STAT3,STAT4,STAT5A,STAT5B,TNFRSF10A,TNFRSF10B,TNFRSF21,TNFRSF25,TYK2,VAV3,YES1
Role Of Osteoclasts In Rheumatoid Arthritis Signaling Pathway	2.33	0.239	1.179	ACP5,ADAM28,ADAM8,AKT2,BIRC2,BIRC3,BTK,CDC42,COL11A1,COL12A1,COL18A1,COL1A2,COL4A2,COL4A4,COL5A1,COL6A3,CREB3L3,CSF1R,CTSK,ELK1,FOXO1,FOXO6,GSK3B,GSN,HRAS,IKBKE,IL1B,MAP2K2,MAP3K14,MAP3K5,MAP3K7,MAPK1,MAPK12,MAPK8,MMP10,MMP12,MMP13,MMP14,MMP20,MMP23B,MMP26,MMP27,MMP3,PIK3C3,PIK3CB,PIK3CG,PIK3R1,PIK3R3,PIK3R4,PIK3R5,PPP3R1,PTK2B,RAC2,RAF1,RAP1B,RHOB,RHOBTB2,RHOC,RHOG,RHOT1,RND2,RND3,RRAS,RRAS2,SFR…
NF-κB Activation by Viruses	3.48	0.346	1.177	AKT2,CD4,HRAS,IKBKE,ITGA3,ITGAV,ITGB1,MAP3K14,MAPK1,PIK3C3,PIK3CB,PIK3CG,PIK3R1,PIK3R3,PIK3R4,PIK3R5,PRKCD,PRKCE,PRKCI,PRKCZ,PRKD3,RAF1,RAP1B,REL,RRAS,RRAS2,TNFRSF14
Putrescine Degradation III	3.92	0.545	1.155	ALDH1A2,ALDH1B1,ALDH3A1,ALDH3B1,ALDH4A1,ALDH7A1,ALDH9A1,IL4I1,MAOB,SAT1,SAT2,SMOX
PCP (Planar Cell Polarity) Pathway	0.562	0.217	1.155	CELSR1,DAAM1,FZD2,FZD4,FZD7,MAPK12,MAPK8,PFN1,PFN2,PRICKLE1,ROCK1,RSPO3,SMO
IL-17 Signaling	0.544	0.198	1.151	AKT2,CNTF,ELK1,GSK3B,HRAS,HSP90AA1,IL15,IL1B,JAK2,LCN2,LTA,MAP3K14,MAP3K7,MAPK1,MAPK12,MAPK8,MMP13,MMP3,MUC5B,NOS2,PDGFC,PIK3C3,PIK3CB,PIK3CG,PIK3R1,PIK3R3,PIK3R4,PIK3R5,RAP1B,RGS13,RGS16,RRAS,RRAS2,TAB2,TGFB1,VEGFB,VEGFC
DNA Methylation and Transcriptional Repression Signaling	1.02	0.232	1.147	ARID4B,CDK16,CDK17,CDK2,CDK4,CDK5,DNMT1,DNMT3B,GADD45A,GATAD2A,HNF4A,HOXB3,MTA1,MYC,RBL2,SAP130,SP1,TCF19,TCF21,TCF25,TDG,TET1,TFE3,TP53,UHRF1,ZEB1
Gα12/13 Signaling	3.35	0.301	1.121	AKT2,ARHGEF1,BORCS8-MEF2B,BTK,CDC42,CDH17,CDH3,CDH6,ELK1,F2RL3,HRAS,IKBKE,LPAR1,LPAR5,MAP2K2,MAP3K5,MAPK1,MAPK12,MAPK8,MEF2A,MEF2C,MYL6,MYL6B,MYL9,PIK3C3,PIK3CB,PIK3CG,PIK3R1,PIK3R3,PIK3R4,PIK3R5,PTK2B,RAF1,RAP1B,RASA1,REL,ROCK1,RRAS,RRAS2,VAV3
Semaphorin Neuronal Repulsive Signaling Pathway	3.36	0.293	1.093	AKT2,CDK5,CFL1,GSK3B,ITGA1,ITGA3,ITGAE,ITGAV,ITGAX,ITGB1,ITGB7,MAP2K2,MICAL1,MYL6,MYL6B,MYL9,NRP2,PAK1,PAK2,PIK3C3,PIK3CB,PIK3CG,PIK3R1,PIK3R3,PIK3R4,PIK3R5,PLXNA1,PLXNA2,PLXNA3,PLXNB1,PLXND1,PRKACA,PRKACB,PRKACG,PRKAG2,PRKAR1A,PRKAR2A,PRKG1,ROCK1,RRAS,SEMA6C,SEMA6D,TP53,VCAN
UVA-Induced MAPK Signaling	4.66	0.357	1.091	BCL2L1,CASP3,EGFR,HRAS,MAPK1,MAPK12,MAPK8,PARP12,PARP14,PARP15,PARP3,PARP4,PARP8,PARP9,PDIA3,PIK3C3,PIK3CB,PIK3CG,PIK3R1,PIK3R3,PIK3R4,PIK3R5,PLCD1,PLCH1,RAP1B,RPS6KA1,RPS6KA3,RPS6KA4,RPS6KA6,RRAS,RRAS2,SMPD2,STAT1,TNKS,TP53
Ephrin B Signaling	3.29	0.347	1.091	ABI1,ACP1,CDC42,CFL1,CXCL12,CXCR4,EFNB3,EPHB2,EPHB3,GNAI2,GNAO1,GNAT2,GNB3,GNG11,GNG12,HRAS,ITSN1,ITSN2,KALRN,MAPK1,PAK1,RAC2,RGS3,ROCK1,VAV3
GDNF Family Ligand-Receptor Interactions	2.21	0.303	1.091	CDC42,DOK1,DOK2,DOK7,HRAS,ITPR2,MAP2K2,MAPK1,MAPK12,MAPK8,PIK3C3,PIK3CB,PIK3CG,PIK3R1,PIK3R3,PIK3R4,PIK3R5,RAF1,RAP1B,RASA1,RET,RRAS,RRAS2
IL-8 Signaling	3.72	0.281	1.089	AKT2,ANGPT2,BCL2L1,CCND2,CDC42,CSTB,EGFR,FLT4,GNAI2,GNAO1,GNAT2,GNB3,GNG11,GNG12,HBEGF,HRAS,IKBKE,IQGAP1,ITGAV,ITGAX,LASP1,MAP2K2,MAPK1,MAPK12,MAPK8,MYL9,NAPEPLD,PAK2,PDGFC,PIK3C3,PIK3CB,PIK3CG,PIK3R1,PIK3R3,PIK3R4,PIK3R5,PLD3,PRKCD,PRKCE,PRKCI,PRKCZ,PRKD3,PTK2B,RAC2,RAF1,RAP1B,RHOB,RHOBTB2,RHOC,RHOG,RHOT1,RND2,RND3,ROCK1,RRAS,RRAS2,VCAM1,VEGFB,VEGFC
Angiopoietin Signaling	1.9	0.289	1.069	AKT2,ANGPT2,DOK2,FOXO1,HRAS,IKBKE,PAK1,PAK2,PIK3C3,PIK3CB,PIK3CG,PIK3R1,PIK3R3,PIK3R4,PIK3R5,RAP1B,RASA1,REL,RRAS,RRAS2,STAT5A,STAT5B
BEX2 Signaling Pathway	0.288	0.183	1.069	AKT2,GSK3B,HNF1A,LEF1,MAPK12,MAPK8,PDGFC,PLXNC1,PPM1J,REL,STAT3,SWAP70,TSC1,VEGFB,VEGFC
CNTF Signaling	4.2	0.404	1.043	CNTF,HRAS,JAK2,MAP2K2,MAPK1,PIK3C3,PIK3CB,PIK3CG,PIK3R1,PIK3R3,PIK3R4,PIK3R5,RAF1,RAP1B,RPS6KA1,RPS6KA3,RPS6KA4,RPS6KA6,RRAS,RRAS2,STAT1,STAT3,TYK2
Mouse Embryonic Stem Cell Pluripotency	3.68	0.327	1.029	AKT2,BMPR1A,BMPR2,FZD2,FZD4,FZD7,GSK3B,HNF1A,HRAS,JAK2,LEF1,MAP2K2,MAP3K7,MAPK1,MAPK12,MYC,PIK3C3,PIK3CB,PIK3CG,PIK3R1,PIK3R3,PIK3R4,PIK3R5,RAF1,RAP1B,RRAS,RRAS2,SMAD1,SMO,STAT3,TAB1,TP53,TYK2,XIAP
Spermine and Spermidine Degradation I	2.98	1	1	PAOX,SAT1,SAT2,SMOX
ERK/MAPK Signaling	2.28	0.251	1	CREB3L3,CRKL,ELF3,ELK1,ESR1,HRAS,HSPB1,ITGA1,ITGA3,ITGAE,ITGAV,ITGAX,ITGB1,ITGB7,MAP2K2,MAPK1,MKNK2,MYC,PAK1,PAK2,PIK3C3,PIK3CB,PIK3CG,PIK3R1,PIK3R3,PIK3R4,PIK3R5,PLA2G12B,PPM1J,PPP1R14A,PPP1R14B,PPP1R3C,PPP1R3D,PRKACA,PRKACB,PRKACG,PRKAG2,PRKAR1A,PRKAR2A,PRKCD,PRKCE,PRKCI,PTK2B,RAC2,RAF1,RAP1B,RAPGEF3,RPS6KA1,RPS6KA4,RRAS,RRAS2,STAT1,STAT3,VRK2
Sphingosine and Sphingosine-1-phosphate Metabolism	1.21	0.444	1	ACER3,ASAH2,ASAH2B,SGPP2
Interferon Signaling	1.01	0.278	1	IFIT1,IFIT3,IFNAR2,IFNGR1,IRF9,ISG15,JAK2,STAT1,STAT2,TYK2
NAD Phosphorylation and Dephosphorylation	0.714	0.308	1	ACP1,ACP5,ACP6,PXYLP1
Chondroitin Sulfate Degradation (Metazoa)	0.493	0.25	1	GALNS,HEXD,HYAL2,SPAM1
iNOS Signaling	0.479	0.213	1	IFNGR1,IKBKE,JAK2,MAPK1,MAPK12,NOS2,REL,STAT1,TAB1,TYK2
Apoptosis Signaling	2.36	0.288	0.962	BCL2L1,BCL2L11,BIRC2,BIRC3,CAPN1,CAPN11,CAPN2,CAPNS1,CASP12,CASP3,CYC1,HRAS,IKBKE,LMNA,MAP2K2,MAP3K14,MAP3K5,MAPK1,MAPK8,PRKCE,RAF1,RAP1B,REL,ROCK1,RPS6KA1,RRAS,RRAS2,TNFRSF1B,TP53,XIAP
Antiproliferative Role of Somatostatin Receptor 2	2.46	0.312	0.943	CTH,ELK1,GAD1,GNB3,GNG11,GNG12,GUCY2C,HRAS,MAP2K2,MAPK1,NOS1,PIK3C3,PIK3CB,PIK3CG,PIK3R1,PIK3R3,PIK3R4,PIK3R5,PTPN6,RAP1B,RRAS,RRAS2,SLC39A7,SOX15
FcγRIIB Signaling in B Lymphocytes	0	0.0432	0.943	BTK,CACNA2D1,CACNA2D2,CACNA2D4,CACNB1,DOK1,HRAS,INPP5D,ITPR2,LYN,MAPK12,MAPK8,PIK3C3,PIK3CB,PIK3CG,PIK3R1,PIK3R3,PIK3R4,PIK3R5,RAP1B,RRAS,RRAS2,SYK
Type I Diabetes Mellitus Signaling	0	0.0629	0.943	CASP3,CD28,CD80,CD86,CYC1,FADD,GAD1,HLA-A,HLA-B,HLA-C,HLA-E,HLA-F,HLA-G,HSPD1,IFNGR1,IKBKE,IL1B,JAK2,LTA,MAP3K14,MAP3K5,MAP3K7,MAPK1,MAPK12,MAPK8,NOS2,REL,SOCS3,SOCS7,STAT1,TNFRSF1B,TRADD
D-myo-inositol-5-phosphate Metabolism	2.56	0.262	0.926	ACP1,ACP5,ACP6,ATP1A1,CA3,DUSP28,ENPP1,EPHX2,G6PC1,IGBP1,INPP5D,ITPK1,MINPP1,MTMR7,NOCT,NUDT12,NUDT2,NUDT3,NUDT4,NUDT9,PAWR,PGAM4,PIP4P2,PLCD1,PLCH1,PPFIBP2,PPIP5K1,PPM1H,PPM1J,PPM1K,PPP1R14A,PPP1R14B,PPP1R3C,PPP1R3D,PPP3R1,PPTC7,PRUNE1,PSPH,PTPN13,PTPN20,PTPN23,PTPN6,PTPRF,PTPRJ,PXYLP1,RASA1,SET,SGPP2,SOCS3,TPTE,TPTE2
Epithelial Adherens Junction Signaling	2.4	0.268	0.926	ACTR2,ACVR1B,ACVR2B,AKT2,ARHGAP35,ARPC1B,ARPC3,ARPC4,ARPC5,BAIAP2,BMPR2,CDC42,CFL1,EGFR,FRMD6,HGF,HNF1A,HRAS,IQGAP1,LEF1,MAGI1,MET,MST1,MYH10,NOTCH2,NOTCH4,PAK1,PAK2,PPM1J,PRKAA2,PRKAB1,PRKAB2,PRKAG2,RAP1B,ROCK1,RRAS,RRAS2,SFN,TGFBR1,TGFBR3,TIAM1,YAP1
Complement System	3.5	0.432	0.905	C1QA,C1QBP,C1QC,C1R,C3,C3AR1,C4A/C4B,C5AR1,C8B,C8G,C9,CFB,ITGAX,MASP2,MBL2,SERPING1
Tryptophan Degradation X (Mammalian, via Tryptamine)	2.88	0.444	0.905	AKR1B10,ALDH1A2,ALDH1B1,ALDH3A1,ALDH3B1,ALDH4A1,ALDH7A1,ALDH9A1,IL4I1,MAOB,RDH14,SMOX
ATM Signaling	0	0.13	0.905	CDK2,CREB3L3,GADD45A,MAPK12,MAPK8,MDM2,PPM1J,RAD17,TLK1,TP53,TP53BP1,TRRAP,ZEB1
ERBB Signaling	3.57	0.333	0.898	BTC,CDC42,EGFR,ELK1,ERBB3,FOXO1,GSK3B,HBEGF,HRAS,MAP2K2,MAPK1,MAPK12,MAPK8,PAK1,PAK2,PIK3C3,PIK3CB,PIK3CG,PIK3R1,PIK3R3,PIK3R4,PIK3R5,PRKCD,PRKCE,PRKCI,PRKCZ,PRKD3,RAF1,RAP1B,RRAS,RRAS2
Renal Cell Carcinoma Signaling	3	0.329	0.894	AKT2,CDC42,ELOB,FH,HGF,HRAS,MAP2K2,MAPK1,MET,PAK1,PAK2,PIK3C3,PIK3CB,PIK3CG,PIK3R1,PIK3R3,PIK3R4,PIK3R5,RAF1,RAP1B,RBX1,RRAS,RRAS2,SLC2A1,TGFB1,UBA52
ERK5 Signaling	1.46	0.27	0.894	BORCS8-MEF2B,CREB3L3,EGFR,FOSL1,HRAS,MAP3K2,MAP3K3,MAP3K8,MEF2A,MEF2C,MYC,RAP1B,RPS6KA1,RPS6KA3,RPS6KA4,RPS6KA6,RRAS,RRAS2,SFN,WNK1
IL-15 Production	2.28	0.276	0.87	BTK,CSF1R,DYRK3,EGFR,EPHB2,EPHB3,ERBB3,FGFR2,FLT4,FRK,HCK,IL15,INSR,ITK,JAK2,KIT,LMTK2,LYN,MERTK,MET,MST1R,PDGFRA,PDGFRB,PRKCI,PRKCZ,PTK2B,PTK6,REL,RET,ROR1,STAT1,SYK,TYK2,YES1
IL-4 Signaling	0	0.0607	0.845	AKT2,BCL2L1,COL11A1,COL12A1,COL18A1,COL1A2,COL4A2,COL4A4,COL5A1,COL6A3,CREB3L3,FCER2,GNAI2,HRAS,IL13RA1,IL2RG,MAF,MAPK1,MAPK12,MMP12,PIK3C3,PIK3CB,PIK3CG,PIK3R1,PIK3R3,PIK3R4,PIK3R5,PTPN6,RAP1B,RPS6KA1,RPTOR,RRAS,RRAS2,STAT3,TGFB1
eNOS Signaling	4.49	0.314	0.822	ADCY3,ADCY7,ADCY9,AKT2,AQP10,AQP11,AQP12A/AQP12B,AQP5,AQP6,AQP9,CASP3,CAV1,ESR1,ESR2,FLT4,HSP90AA1,HSPA2,HSPA8,HSPA9,ITPR2,LPAR1,LPAR5,NOSIP,PDGFC,PIK3C3,PIK3CB,PIK3CG,PIK3R1,PIK3R3,PIK3R4,PIK3R5,PRKAA2,PRKAB1,PRKAB2,PRKACA,PRKACB,PRKACG,PRKAG2,PRKAR1A,PRKAR2A,PRKCD,PRKCE,PRKCI,PRKCZ,PRKD3,PRKG1,SLC7A1,VEGFB,VEGFC
Superpathway of Inositol Phosphate Compounds	3.13	0.265	0.816	ACP1,ACP5,ACP6,ATP1A1,CA3,DUSP28,ENPP1,EPHX2,G6PC1,IGBP1,INPP5D,INPP5K,IPMK,ITPK1,ITPKB,MINPP1,MTMR7,NOCT,NUDT12,NUDT2,NUDT3,NUDT4,NUDT9,PAWR,PGAM4,PI4K2B,PIK3C3,PIK3CB,PIK3CG,PIK3R1,PIK3R3,PIK3R4,PIK3R5,PIP4P2,PLCD1,PLCH1,PPFIBP2,PPIP5K1,PPM1H,PPM1J,PPM1K,PPP1R14A,PPP1R14B,PPP1R3C,PPP1R3D,PPP3R1,PPTC7,PRUNE1,PSPH,PTPN13,PTPN20,PTPN23,PTPN6,PTPRF,PTPRJ,PXYLP1,RASA1,SET,SGPP2,SOCS3,TPTE,TPTE2
Colanic Acid Building Blocks Biosynthesis	1.57	0.429	0.816	GALE,GALK1,GMDS,PMM1,PMM2,UGP2
CCR3 Signaling in Eosinophils	1.49	0.246	0.816	CCL26,CFL1,GNAI2,GNAO1,GNAT2,GNB3,GNG11,GNG12,HRAS,ITPR2,MAP2K2,MAPK1,MAPK12,PAK1,PAK2,PIK3C3,PIK3CB,PIK3CG,PIK3R1,PIK3R3,PIK3R4,PIK3R5,PLA2G12B,PRKCD,PRKCE,PRKCI,PRKCZ,PRKD3,RAF1,RAP1B,ROCK1,RRAS,RRAS2
Superpathway of D-myo-inositol (1,4,5)-trisphosphate Metabolism	0.721	0.273	0.816	IMPA1,INPP5D,INPP5K,IPMK,ITPKB,MINPP1
Role of Pattern Recognition Receptors in Recognition of Bacteria and Viruses	0.759	0.212	0.784	C1QA,C1QC,C3,C3AR1,C5AR1,CASP1,CCL5,CLEC6A,CNTF,EIF2S1,IL15,IL1B,LTA,MAPK1,MAPK12,MAPK8,MAVS,MBL2,PIK3C3,PIK3CB,PIK3CG,PIK3R1,PIK3R3,PIK3R4,PIK3R5,PRKCD,PRKCE,PRKCI,PRKCZ,PRKD3,REL,SYK,TGFB1
Lymphotoxin β Receptor Signaling	2.22	0.327	0.775	AKT2,BCL2L1,BIRC2,CASP3,CYC1,IKBKE,LTA,MAP3K14,MAPK1,PIK3C3,PIK3CB,PIK3CG,PIK3R1,PIK3R3,PIK3R4,PIK3R5,TRAF4,VCAM1
BER (Base Excision Repair) Pathway	2.11	0.341	0.775	ARL6IP5,HMGB1,HUWE1,LIG1,MAP2K2,MAPK1,NEIL1,OGG1,PCNA,POLB,RFC3,RPA1,SP1,TDG,TP53
Regulation Of The Epithelial Mesenchymal Transition By Growth Factors Pathway	2.71	0.266	0.745	AKT2,CDC42,DOCK10,EGFR,FGF17,FGF2,FGF20,FGF21,FGF6,FGFR2,FGFRL1,FOXO1,GSK3B,HGF,HMGA2,HRAS,IKBKE,IL6R,JAK2,LTA,MAP2K2,MAP3K7,MAPK1,MAPK12,MAPK8,MEST,MET,OCLN,PDGFC,PDGFRA,PDGFRB,PIK3C3,PIK3CB,PIK3CG,PIK3R1,PIK3R3,PIK3R4,PIK3R5,RAF1,RAP1B,REL,RRAS,RRAS2,STAT3,TAB1,TGFB1,TGFBR1,TNFRSF1B,TYK2,YAP1,ZEB1
Multiple Sclerosis Signaling Pathway	0.682	0.203	0.745	AEBP2,C1QA,C1QC,C3,C8B,C8G,C9,CAPN1,CAPN11,CAPN2,CAPNS1,CASP1,CNTF,CYP27B1,FADD,GRIN1,HLA-A,HLA-B,HLA-C,HLA-E,HLA-F,HLA-G,IFNGR1,IL15,IL1B,LTA,MAPK1,MAPK12,MGAT1,NCOA3,NR1H3,PARP12,PARP14,PARP15,PARP3,PARP4,PARP8,PARP9,PLP1,PPARD,STAT1,STK38,SUZ12,TGFB1,TNKS
Hepatic Fibrosis Signaling Pathway	4.03	0.253	0.734	ACVR1B,ACVR2B,AGT,AKT2,BMPR2,CACNA2D1,CACNA2D2,CACNA2D4,CACNB1,CASP3,CCL3,CCL5,CDC42,COL18A1,COL1A2,CREB3L3,ELK1,FGF2,FLT4,FOXO1,FTH1,FTL,FZD2,FZD4,FZD7,GLI2,GNAI2,GSK3B,HNF1A,HRAS,IKBKE,IL1B,ITGA1,ITGA3,ITGAE,ITGAV,ITGAX,ITGB1,ITGB7,JAK2,KLF9,LEF1,LRP1,LRP5,MAP2K2,MAP3K7,MAPK1,MAPK12,MAPK8,MMP13,MYC,MYL6,MYL6B,MYL9,PDGFC,PDGFRA,PDGFRB,PIK3C3,PIK3CB,PIK3CG,PIK3R1,PIK3R3,PIK3R4,PIK3R5,PRKACA,PRKAC…
IL-13 Signaling Pathway	1.67	0.259	0.73	AGR2,AKT2,BCL2L1,CCL26,FAM120A,FRK,HBEGF,HCK,IL13RA1,JAK2,LYN,MAPK1,MAPK12,PIK3C3,PIK3CB,PIK3CG,PIK3R1,PIK3R3,PIK3R4,PIK3R5,POSTN,PRKCD,ROCK1,SOCS3,STAT1,STAT3,TGFB1,TP53,TYK2,YES1
IL-6 Signaling	1.3	0.24	0.73	AKT2,ELK1,HRAS,HSPB1,IKBKE,IL1B,IL6R,JAK2,MAP2K2,MAP3K14,MAP3K7,MAPK1,MAPK12,MAPK8,PIK3C3,PIK3CB,PIK3CG,PIK3R1,PIK3R3,PIK3R4,PIK3R5,RAF1,RAP1B,REL,RRAS,RRAS2,SOCS3,STAT3,TAB1,TNFAIP6,TNFRSF1B
MicroRNA Biogenesis Signaling Pathway	2.06	0.251	0.729	AKT2,DDX19B,DDX5,DIS3,DROSHA,EGFR,ESR1,ESR2,EWSR1,EXOSC6,FGF2,HGF,HRAS,HSP90AA1,HSPA8,ILF2,LIN28A,MAPK1,MAPK12,MYC,NUP153,NUP205,NUP43,NUP88,PIK3C3,PIK3CB,PIK3CG,PIK3R1,PIK3R3,PIK3R4,PIK3R5,POLR2B,POLR2I,PTGES3,QKI,RAN,RAP1B,RRAS,RRAS2,SMAD1,TARBP2,TGFB1,TP53,TPR,TUT7,XPO5,YAP1
Sirtuin Signaling Pathway	11.9	0.352	0.707	ABCA1,ACADL,ACLY,APP,ARG2,ATG12,ATG14,ATG4B,ATG9B,ATP5F1A,ATP5F1D,ATP5PB,ATP5PF,BCL2L11,BECN1,CPT1B,CYC1,EPAS1,EPO,ESRRA,FOXO1,GADD45A,GLUD1,GLUD2,GOT2,GSK3B,H1-0,H1-10,H1-6,IDH2,LDHA,LDHB,MAP1LC3A,MAPK1,MAPK12,MAPK6,MLYCD,MT-CYB,MT-ND1,MT-ND3,MT-ND4,MT-ND5,MYC,NDRG1,NDUFA1,NDUFA11,NDUFA4,NDUFA5,NDUFA8,NDUFAB1,NDUFB10,NDUFB7,NDUFB8,NDUFB9,NDUFS1,NDUFS2,NDUFS8,NDUFV2,NEDD4,NOS2,NR1H3,OGG1,PCK1,PCK…
NRF2-mediated Oxidative Stress Response	11.7	0.371	0.707	AKR7A2,AKR7A3,AOX1,BACH1,CAT,CLPP,CYP1A1,CYP1A2,CYP2A6 (includes others),CYP2C18,CYP2C19,CYP2C8,CYP2C9,CYP2E1,CYP2J2,CYP2R1,CYP2S1,CYP2U1,CYP3A4,CYP3A43,CYP3A5,CYP3A7,CYP4A11,CYP4A22,CYP4Z1,DNAJA3,DNAJA4,DNAJB7,DNAJB8,DNAJB9,DNAJC1,DNAJC10,DNAJC11,DNAJC15,DNAJC16,DNAJC4,DNAJC5G,ENC1,FKBP5,FOSL1,FTH1,FTL,GCLC,GSK3B,GSTK1,GSTM3,GSTO1,GSTO2,GSTT2/GSTT2B,GSTZ1,HRAS,HSP90AA1,HSPB8,MAF,MAFG,MAP2K2,MAP3…
14-3-3-mediated Signaling	3.17	0.299	0.707	AKT2,ELK1,FOXO1,GSK3B,HRAS,MAP2K2,MAP3K5,MAPK1,MAPK12,MAPK8,PDIA3,PIK3C3,PIK3CB,PIK3CG,PIK3R1,PIK3R3,PIK3R4,PIK3R5,PLCD1,PLCH1,PRKCD,PRKCE,PRKCI,PRKCZ,PRKD3,RAF1,RAP1B,RPS6KA1,RRAS,RRAS2,SFN,STRADA,TSC1,TUBA1A,TUBA1C,TUBB,TUBB4B,YAP1
fMLP Signaling in Neutrophils	2.6	0.282	0.707	ACTR2,ARPC1B,ARPC3,ARPC4,ARPC5,CDC42,ELK1,GNAI2,GNAO1,GNAT2,GNB3,GNG11,GNG12,HRAS,ITPR2,MAP2K2,MAPK1,NFATC3,PIK3C3,PIK3CB,PIK3CG,PIK3R1,PIK3R3,PIK3R4,PIK3R5,PPP3R1,PRKCD,PRKCE,PRKCI,PRKCZ,PRKD3,RAC2,RAF1,RAP1B,REL,RRAS,RRAS2
Histamine Degradation	1.62	0.381	0.707	ALDH1A2,ALDH1B1,ALDH3A1,ALDH3B1,ALDH4A1,ALDH7A1,ALDH9A1,HNMT
Apelin Liver Signaling Pathway	1.01	0.296	0.707	AGT,APLNR,COL18A1,COL1A2,GSK3B,MAPK12,MAPK8,PDGFRB
Oxytocin In Spinal Neurons Signaling Pathway	0.544	0.229	0.707	CAMKK1,CTH,GAD1,GUCY2C,NOS1,PRKG1,SLC39A7,SOX15
CD28 Signaling in T Helper Cells	0	0.0677	0.707	ACTR2,AKT2,ARPC1B,ARPC3,ARPC4,ARPC5,CARD11,CD28,CD4,CD80,CD86,CDC42,GRAP2,HLA-A,HLA-B,IKBKE,ITK,ITPR2,MALT1,MAP2K2,MAPK12,MAPK8,NFATC3,PAK1,PIK3C3,PIK3CB,PIK3CG,PIK3R1,PIK3R3,PIK3R4,PIK3R5,PPP3R1,PTPN6,REL,SYK
Cell Cycle: G2/M DNA Damage Checkpoint Regulation	0	0.16	0.707	CUL1,GADD45A,MDM2,RPS6KA1,SFN,TOP2B,TP53,WEE1
Role of NANOG in Mammalian Embryonic Stem Cell Pluripotency	1.73	0.258	0.655	ACVR2B,ACVRL1,AKT2,BMP1,BMP7,BMPR1A,BMPR2,FZD2,FZD4,FZD7,GSK3B,HRAS,JAK2,MAP2K2,MAPK1,PIK3C3,PIK3CB,PIK3CG,PIK3R1,PIK3R3,PIK3R4,PIK3R5,RAF1,RAP1B,RRAS,RRAS2,SALL4,SMAD1,SMO,STAT3,TP53,TYK2
NGF Signaling	5.62	0.358	0.632	AKT2,CDC42,CREB3L3,ELK1,HRAS,IKBKE,MAP2K2,MAP3K13,MAP3K14,MAP3K15,MAP3K2,MAP3K3,MAP3K5,MAP3K6,MAP3K7,MAP3K8,MAPK1,MAPK12,MAPK8,PIK3C3,PIK3CB,PIK3CG,PIK3R1,PIK3R3,PIK3R4,PIK3R5,PRKCD,PRKCZ,RAF1,RAP1B,REL,RHOG,ROCK1,RPS6KA1,RPS6KA3,RPS6KA4,RPS6KA6,RRAS,RRAS2,SMPD2,TP53,TRAF4,TRIO
Dopamine Receptor Signaling	1.14	0.25	0.632	ADCY3,ADCY7,ADCY9,COMT,GCH1,IL4I1,MAOB,PPM1J,PPP1R14A,PPP1R14B,PPP1R3C,PPP1R3D,PRKACA,PRKACB,PRKACG,PRKAG2,PRKAR1A,PRKAR2A,QDPR,SMOX
Role Of Osteoblasts In Rheumatoid Arthritis Signaling Pathway	3.32	0.266	0.63	ACVR2B,ACVRL1,AKT2,BMP7,BMPR1A,BMPR2,CNTF,CTSC,CTSD,CTSF,CTSH,CTSK,CTSL,CTSO,CTSS,CTSV,CTSW,CXCL12,FZD2,FZD4,FZD7,GSK3B,HNF1A,IGF2R,IL15,IL1B,IL6R,JAK2,LEF1,LRP1,LRP5,LTA,MAPK1,MMP10,MMP12,MMP13,MMP14,MMP20,MMP23B,MMP26,MMP27,MMP3,PDGFC,PIK3C3,PIK3CB,PIK3CG,PIK3R1,PIK3R3,PIK3R4,PIK3R5,SFRP1,SFRP5,SMAD1,SMO,STAT1,STAT2,STAT3,STAT4,STAT5A,STAT5B,TGFB1,TYK2,VEGFB,VEGFC,WIF1
3-phosphoinositide Degradation	2.53	0.262	0.617	ACP1,ACP5,ACP6,ATP1A1,CA3,DUSP28,ENPP1,EPHX2,G6PC1,IGBP1,INPP5D,INPP5K,ITPK1,MINPP1,MTMR7,NOCT,NUDT12,NUDT2,NUDT3,NUDT4,NUDT9,PAWR,PGAM4,PIP4P2,PPFIBP2,PPIP5K1,PPM1H,PPM1J,PPM1K,PPP1R14A,PPP1R14B,PPP1R3C,PPP1R3D,PPP3R1,PPTC7,PRUNE1,PSPH,PTPN13,PTPN20,PTPN23,PTPN6,PTPRF,PTPRJ,PXYLP1,RASA1,SET,SGPP2,SOCS3,TPTE,TPTE2
Adrenomedullin signaling pathway	1.76	0.241	0.617	ADCY3,ADCY7,ADCY9,AKT2,C3,CASP3,CRCP,CTH,ELK1,GAD1,GSK3B,GUCY2C,HRAS,IL1B,ITPR2,LTA,MAP2K2,MAPK1,MAPK12,MAPK6,MAPK8,PDIA3,PIK3C3,PIK3CB,PIK3CG,PIK3R1,PIK3R3,PIK3R4,PIK3R5,PLCD1,PLCH1,PRKACA,PRKACB,PRKACG,PRKAG2,PRKAR1A,PRKAR2A,PRKG1,PTK2B,RAF1,RAP1B,REL,RRAS,RRAS2,RXRB,RXRG,SLC39A7,SOX15
Neurovascular Coupling Signaling Pathway	0.595	0.198	0.603	ABHD3,APP,CACNA2D1,CACNA2D2,CACNA2D4,CACNB1,CTH,CYP2C9,CYP4A11,CYP4A22,CYP4Z1,ENTPD1,ENTPD2,GABBR2,GABRR1,GAD1,GRIN1,GRM1,GUCY2C,ITPR2,LCAT,NOS1,P2RX1,PLA2G12B,PLA2R1,PLB1,PNPLA2,PNPLA3,PNPLA4,PRKACA,PRKACB,PRKACG,PRKAG2,PRKAR1A,PRKAR2A,PRKG1,PTGIR,ROCK1,RYR1,SLC16A1,SLC1A3,SLC39A7,SLCO2A1,SOX15,STIM1,TRPV4
Relaxin Signaling	3.03	0.284	0.6	ADCY3,ADCY7,ADCY9,AKT2,CTH,ELK1,ENPP1,FICD,GAD1,GDE1,GDPD3,GNAI2,GNAO1,GNAT2,GNB3,GNG11,GNG12,GUCY2C,MAPK1,NAPEPLD,NOS2,PDE1A,PDE6B,PDE6D,PDE8A,PIK3C3,PIK3CB,PIK3CG,PIK3R1,PIK3R3,PIK3R4,PIK3R5,PRKACA,PRKACB,PRKACG,PRKAG2,PRKAR1A,PRKAR2A,PRKCZ,RAP1B,REL,SLC39A7,SMPDL3A,SOX15
VEGF Signaling	2.72	0.303	0.6	ACTN1,AKT2,BCL2L1,EIF2B1,EIF2B4,EIF2B5,EIF2S1,FLT4,FOXO1,HRAS,MAP2K2,MAPK1,PDGFC,PIK3C3,PIK3CB,PIK3CG,PIK3R1,PIK3R3,PIK3R4,PIK3R5,PTK2B,PTPN6,RAF1,RAP1B,ROCK1,RRAS,RRAS2,SFN,VEGFB,VEGFC
Thyroid Cancer Signaling	2.64	0.316	0.6	AKT2,CRYGA,CXCR4,ELK1,FOXO1,GSK3B,HNF1A,HRAS,INSR,LEF1,MAP2K2,MAPK1,MYC,PIK3C3,PIK3CB,PIK3CG,PIK3R1,PIK3R3,PIK3R4,PIK3R5,RAP1B,RET,RRAS,RRAS2,TP53
Oxytocin Signaling Pathway	3.71	0.266	0.577	AKT2,ATP2B1,CACNA2D1,CACNA2D2,CACNA2D4,CACNB1,CAMKK1,CCL5,CREB3L3,CTH,EEF2,EGFR,GAD1,GNAI2,GNAO1,GNB3,GNG11,GNG12,GSK3B,GUCY2C,HRAS,HSPB1,ITPR2,LIPE,LPL,MAPK1,MAPK12,MAPK6,MAPK8,MEF2C,MFN2,MYH10,MYH14,MYH9,MYL6,MYL6B,MYL9,MYO10,MYO18A,PIK3C3,PIK3CB,PIK3CG,PIK3R1,PIK3R3,PIK3R4,PIK3R5,PLA2G12B,PNPLA2,PPARA,PPARD,PPP1R14A,PPP3R1,PRKAA2,PRKAB1,PRKAB2,PRKACA,PRKACB,PRKACG,PRKAG2,PRKAR1A,PRKAR2A,PRKCD,…
LPS-stimulated MAPK Signaling	3.58	0.341	0.577	CDC42,ELK1,HRAS,IKBKE,MAP2K2,MAP3K14,MAP3K5,MAP3K7,MAPK1,MAPK12,MAPK8,PAK1,PIK3C3,PIK3CB,PIK3CG,PIK3R1,PIK3R3,PIK3R4,PIK3R5,PRKCD,PRKCE,PRKCI,PRKCZ,PRKD3,RAF1,RAP1B,REL,RRAS,RRAS2
Activation of IRF by Cytosolic Pattern Recognition Receptors	0.416	0.2	0.577	FADD,IFIT2,IKBKE,IRF9,ISG15,LTA,MAPK12,MAPK8,MAVS,REL,STAT1,STAT2,TANK
Type II Diabetes Mellitus Signaling	4.74	0.32	0.557	ACSBG1,ACSBG2,ACSL1,ACSM1,ADIPOR2,AKT2,CACNA2D1,CACNA2D2,CACNA2D4,CACNB1,IKBKE,INSR,ITPR2,MAFA,MAP3K14,MAP3K5,MAP3K7,MAPK1,MAPK12,MAPK8,NSMAF,PIK3C3,PIK3CB,PIK3CG,PIK3R1,PIK3R3,PIK3R4,PIK3R5,PKLR,PRKAA2,PRKAB1,PRKAB2,PRKAG2,PRKCD,PRKCE,PRKCI,PRKCZ,PRKD3,REL,SLC27A1,SLC27A4,SLC27A5,SLC27A6,SLC2A2,SMPD2,SOCS3,SOCS7,TNFRSF1B,TRADD
Th1 Pathway	1.6	0.254	0.557	APH1B,CD28,CD4,CD80,CD86,HLA-A,HLA-B,IFNGR1,IL10RB,IL12RB1,IL12RB2,IL27RA,IL6R,JAK2,LTA,NFATC3,NOTCH2,NOTCH4,PIK3C3,PIK3CB,PIK3CG,PIK3R1,PIK3R3,PIK3R4,PIK3R5,RUNX3,SOCS3,STAT1,STAT3,STAT4,TYK2
Melanocyte Development and Pigmentation Signaling	3.13	0.316	0.539	ADCY3,ADCY7,ADCY9,CREB3L3,HRAS,KIT,KITLG,MAP2K2,MAPK1,PIK3C3,PIK3CB,PIK3CG,PIK3R1,PIK3R3,PIK3R4,PIK3R5,PRKACA,PRKACB,PRKACG,PRKAG2,PRKAR1A,PRKAR2A,PTPN6,RAF1,RAP1B,RPS6KA1,RPS6KA3,RPS6KA4,RPS6KA6,RRAS,RRAS2
Fc Epsilon RI Signaling	2.05	0.271	0.539	AKT2,BTK,GRAP2,HRAS,INPP5D,INPP5K,LYN,MAP2K2,MAPK1,MAPK12,MAPK8,MS4A2,PIK3C3,PIK3CB,PIK3CG,PIK3R1,PIK3R3,PIK3R4,PIK3R5,PLA2G12B,PRKCD,PRKCE,PRKCI,PRKCZ,PRKD3,RAC2,RAF1,RAP1B,RRAS,RRAS2,SYK,VAV3
FAT10 Cancer Signaling Pathway	1.58	0.3	0.535	ACVR1B,ACVR2B,AKT2,BMPR2,CXCR4,GSK3B,IKBKE,PCNA,REL,STAT3,TGFB1,TGFBR1,TGFBR3,TNFRSF1B,TP53
S100 Family Signaling Pathway	0	0.179	0.511	ACKR4,ADCYAP1R1,ADGRA2,ADGRE5,ADGRF1,ADGRG6,ADRA1A,ADRB1,ADRB2,ADRB3,AGER,AKT2,ANXA1,ANXA2,APLNR,APP,ATP5F1A,ATP5F1D,BCL3,BSG,BTC,C3AR1,C5AR1,C5AR2,CACNA2D1,CACNA2D2,CACNA2D4,CACNB1,CAMK2B,CAMK2D,CASP3,CCL3,CCL4,CCR9,CELSR1,CMKLR1,CREB3L3,CRHR1,CRYGA,CTSD,EGFR,ESR1,ESR2,EZR,F2RL3,FGFR2,FGFRL1,FZD2,FZD4,FZD7,GABBR2,GPR108,GPR142,GPR155,GPR62,GRM1,GSK3B,HBEGF,HNF1A,IL10RB,IL1B,IQGAP1,ITPR2,LEF1,LPA…
P2Y Purigenic Receptor Signaling Pathway	3.05	0.293	0.493	ADCY3,ADCY7,ADCY9,AKT2,CREB3L3,GNAI2,GNB3,GNG11,GNG12,HRAS,MAP2K2,MAPK1,MYC,PDIA3,PIK3C3,PIK3CB,PIK3CG,PIK3R1,PIK3R3,PIK3R4,PIK3R5,PLCD1,PLCH1,PRKACA,PRKACB,PRKACG,PRKAG2,PRKAR1A,PRKAR2A,PRKCD,PRKCE,PRKCI,PRKCZ,PRKD3,RAF1,RAP1B,REL,RRAS,RRAS2
Purine Nucleotides De Novo Biosynthesis II	1.48	0.455	0.447	ADSS2,ATIC,GART,IMPDH1,PAICS
Ceramide Signaling	1.29	0.253	0.447	AKT2,CERK,CTSD,HRAS,MAPK8,NSMAF,PIK3C3,PIK3CB,PIK3CG,PIK3R1,PIK3R3,PIK3R4,PIK3R5,PPM1J,PRKCZ,RAF1,RAP1B,REL,RRAS,RRAS2,S1PR1,SMPD2,TNFRSF1B
D-myo-inositol (1,3,4)-trisphosphate Biosynthesis	0.752	0.294	0.447	INPP5D,INPP5K,IPMK,ITPKB,MINPP1
3-phosphoinositide Biosynthesis	3.49	0.278	0.438	ACP1,ACP5,ACP6,ATP1A1,CA3,DUSP28,ENPP1,EPHX2,G6PC1,IGBP1,INPP5D,IPMK,ITPK1,MINPP1,MTMR7,NOCT,NUDT12,NUDT2,NUDT3,NUDT4,NUDT9,PAWR,PGAM4,PI4K2B,PIK3C3,PIK3CB,PIK3CG,PIK3R1,PIK3R3,PIK3R4,PIK3R5,PPFIBP2,PPIP5K1,PPM1H,PPM1J,PPM1K,PPP1R14A,PPP1R14B,PPP1R3C,PPP1R3D,PPP3R1,PPTC7,PRUNE1,PSPH,PTPN13,PTPN20,PTPN23,PTPN6,PTPRF,PTPRJ,PXYLP1,RASA1,SET,SGPP2,SOCS3,TPTE,TPTE2
B Cell Receptor Signaling	0	0.0787	0.429	AKT2,BCL2L1,BTK,CAMK2B,CAMK2D,CDC42,CFL1,CREB3L3,ELK1,FOXO1,GSK3B,HRAS,IKBKE,INPP5D,INPP5K,LYN,MALT1,MAP2K2,MAP3K13,MAP3K14,MAP3K15,MAP3K2,MAP3K3,MAP3K5,MAP3K6,MAP3K7,MAP3K8,MAPK1,MAPK12,MAPK8,MEF2C,NFATC3,PIK3C3,PIK3CB,PIK3CG,PIK3R1,PIK3R3,PIK3R4,PIK3R5,PPP3R1,PTK2B,PTPN6,RAC2,RAF1,RAP1B,REL,RRAS,RRAS2,SYK,VAV3
Regulation of IL-2 Expression in Activated and Anergic T Lymphocytes	0	0.0476	0.426	CARD11,CD28,CD80,ELK1,HRAS,IKBKE,MALT1,MAP2K2,MAPK1,MAPK12,MAPK8,NFATC3,PPP3R1,RAF1,RAP1B,REL,RRAS,RRAS2,TGFB1,TGFBR1,TOB1,VAV3
CTLA4 Signaling in Cytotoxic T Lymphocytes	0	0.0888	0.42	AHR,AKT2,AP1G1,AP1M1,AP1M2,AP1S1,AP2M1,AP2S1,BCL2L1,CARD11,CD28,CD80,CD86,CLTA,CLTC,FRK,FYB1,GRAP2,GSK3B,HCK,HLA-A,HLA-B,HLA-C,HLA-E,HLA-F,HLA-G,HRAS,ITGA3,ITGB1,ITK,LYN,MALT1,MAPK1,MAPK12,MAPK8,MR1,NAPEPLD,NFATC3,PIK3C3,PIK3CB,PIK3CG,PIK3R1,PIK3R3,PIK3R4,PIK3R5,PLD3,PPM1J,RAC2,RAP1B,RRAS,RRAS2,TGFB1,VAV3,YES1
ERB2-ERBB3 Signaling	3.64	0.369	0.408	ELK1,ERBB3,FOXO1,GSK3B,HRAS,MAP2K2,MAPK1,MYC,PIK3C3,PIK3CB,PIK3CG,PIK3R1,PIK3R3,PIK3R4,PIK3R5,RAF1,RAP1B,RRAS,RRAS2,SP1,STAT3,STAT5A,STAT5B,TYK2
Cardiac β-adrenergic Signaling	0.932	0.217	0.408	ADCY3,ADCY7,ADCY9,ADRB1,AKAP1,AKAP11,AKAP12,CACNA2D1,CACNA2D2,CACNA2D4,CACNB1,ENPP1,FICD,GDE1,GDPD3,GNAI2,GNAO1,GNAT2,GNB3,GNG11,GNG12,NAPEPLD,PDE1A,PDE6B,PDE6D,PDE8A,PKIG,PPM1J,PPP1R14A,PPP1R14B,PPP1R3C,PPP1R3D,PRKACA,PRKACB,PRKACG,PRKAG2,PRKAR1A,PRKAR2A,SMPDL3A
Role of NFAT in Cardiac Hypertrophy	2.94	0.263	0.405	ADCY3,ADCY7,ADCY9,AKT2,BORCS8-MEF2B,CACNA2D1,CACNA2D2,CACNA2D4,CACNB1,CAMK1G,CAMK2B,CAMK2D,GNAI2,GNB3,GNG11,GNG12,GSK3B,HDAC10,HDAC7,HRAS,IL6R,ITPR2,MAP2K2,MAP3K7,MAPK1,MAPK12,MAPK8,MEF2A,MEF2C,PDIA3,PIK3C3,PIK3CB,PIK3CG,PIK3R1,PIK3R3,PIK3R4,PIK3R5,PLCD1,PLCH1,PPP3R1,PRKACA,PRKACB,PRKACG,PRKAG2,PRKAR1A,PRKAR2A,PRKCD,PRKCE,PRKCI,PRKCZ,PRKD3,RAF1,RAP1B,RCAN2,RCAN3,RRAS,RRAS2,TGFB1,TGFBR1
PEDF Signaling	2.92	0.321	0.392	AKT2,ARHGAP22,BCL2L1,CFLAR,ELK1,HNF1A,HNF1B,HRAS,IKBKE,MAPK1,MAPK12,PIK3C3,PIK3CB,PIK3CG,PIK3R1,PIK3R3,PIK3R4,PIK3R5,PNPLA2,RAF1,RAP1B,REL,ROCK1,RRAS,RRAS2,TP53,ZEB1
Production of Nitric Oxide and Reactive Oxygen Species in Macrophages	8.34	0.356	0.384	AKT2,APOA1,APOB,APOC1,APOC2,APOE,APOF,APOL1,ARG2,CAT,CDC42,CLU,CYBA,IFNGR1,IKBKE,IRF8,JAK2,MAP3K13,MAP3K14,MAP3K15,MAP3K2,MAP3K3,MAP3K5,MAP3K6,MAP3K7,MAP3K8,MAPK1,MAPK12,MAPK8,NCF4,NOS2,ORM1,ORM2,PIK3C3,PIK3CB,PIK3CG,PIK3R1,PIK3R3,PIK3R4,PIK3R5,PON1,PPARA,PPM1J,PPP1R14A,PPP1R14B,PPP1R3C,PPP1R3D,PRKCD,PRKCE,PRKCI,PRKCZ,PRKD3,PTPN6,RAC2,RAP1B,RBP4,REL,RHOB,RHOBTB2,RHOC,RHOG,RHOT1,RND2,RND3,SPI1,STA…
JAK/STAT Signaling	3.88	0.354	0.378	AKT2,BCL2L1,CISH,HRAS,JAK2,MAP2K2,MAPK1,PIK3C3,PIK3CB,PIK3CG,PIK3R1,PIK3R3,PIK3R4,PIK3R5,PTPN6,RAF1,RAP1B,REL,RRAS,RRAS2,SOCS3,SOCS7,STAT1,STAT2,STAT3,STAT4,STAT5A,STAT5B,TYK2
Phenylalanine Degradation IV (Mammalian, via Side Chain)	2.2	0.5	0.378	AASDH,ACSF3,GOT1,GOT2,IL4I1,MAOB,SMOX
Fatty Acid α-oxidation	1.17	0.333	0.378	ALDH1A2,ALDH1B1,ALDH3A1,ALDH3B1,ALDH4A1,ALDH7A1,ALDH9A1
PDGF Signaling	3.77	0.345	0.365	ACP1,CAV1,CRKL,ELK1,HRAS,INPP5D,INPP5K,JAK2,MAP2K2,MAPK1,MAPK8,MYC,PDGFC,PDGFRA,PDGFRB,PIK3C3,PIK3CB,PIK3CG,PIK3R1,PIK3R3,PIK3R4,PIK3R5,RAF1,RAP1B,RASA1,RRAS,RRAS2,STAT1,STAT3,TYK2
Endocannabinoid Developing Neuron Pathway	2.86	0.291	0.365	ADCY3,ADCY7,ADCY9,AKT2,CREB3L3,GNAI2,GNAO1,GNB3,GNG11,GNG12,GSK3B,HRAS,MAP2K2,MAPK1,MAPK12,MAPK6,MAPK8,PIK3C3,PIK3CB,PIK3CG,PIK3R1,PIK3R3,PIK3R4,PIK3R5,PRKACA,PRKACB,PRKACG,PRKAG2,PRKAR1A,PRKAR2A,RAC2,RAF1,RAP1B,RPTOR,RRAS,RRAS2,STAT3
WNT/β-catenin Signaling	0.824	0.213	0.365	ACVR1B,ACVR2B,AKT2,BMPR2,CDH3,DKK3,FZD2,FZD4,FZD7,GNAO1,GSK3B,HNF1A,KREMEN1,LEF1,LRP1,LRP5,MAP3K7,MDM2,MYC,PPARD,PPM1J,SFRP1,SFRP5,SMO,SOX12,SOX15,SOX4,SOX5,SOX6,TAB1,TGFB1,TGFBR1,TGFBR3,TLE3,TP53,UBA52,WIF1
Endocannabinoid Neuronal Synapse Pathway	0.807	0.215	0.365	ADCY3,ADCY7,ADCY9,CACNA2D1,CACNA2D2,CACNA2D4,CACNB1,GNAI2,GNAO1,GNB3,GNG11,GNG12,GRIN1,GRM1,ITPR2,MAPK1,MAPK12,MAPK6,MAPK8,NAPEPLD,NDUFS2,PDIA3,PLCD1,PLCH1,PPP3R1,PRKACA,PRKACB,PRKACG,PRKAG2,PRKAR1A,PRKAR2A,RIMS1
Renin-Angiotensin Signaling	5.1	0.347	0.333	ADCY3,ADCY7,ADCY9,AGT,CCL5,ELK1,HRAS,ITPR2,JAK2,MAP2K2,MAPK1,MAPK12,MAPK8,PAK1,PAK2,PIK3C3,PIK3CB,PIK3CG,PIK3R1,PIK3R3,PIK3R4,PIK3R5,PRKACA,PRKACB,PRKACG,PRKAG2,PRKAR1A,PRKAR2A,PRKCD,PRKCE,PRKCI,PRKCZ,PRKD3,PTK2B,PTPN6,RAF1,RAP1B,REL,RRAS,RRAS2,STAT1,STAT3
Oxidative Ethanol Degradation III	2.41	0.333	0.333	ACSL1,ACSS3,ALDH1A2,ALDH1B1,ALDH3A1,ALDH3B1,ALDH4A1,ALDH7A1,ALDH9A1,CYP2A6 (includes others),CYP2C18,CYP2C19,CYP2C8,CYP2C9,CYP2E1,CYP2J2,CYP2R1,CYP2S1,CYP2U1
Inhibition of Angiogenesis by TSP1	1.51	0.324	0.333	AKT2,CASP3,HSPG2,MAPK1,MAPK12,MAPK8,SDC2,TGFB1,TGFBR1,THBS1,TP53
Synaptic Long Term Depression	1.13	0.222	0.324	ABHD3,CACNA2D1,CACNA2D2,CACNA2D4,CACNB1,CRHR1,CTH,GAD1,GNAI2,GNAO1,GNAT2,GRM1,GUCY2C,HRAS,ITPR2,LCAT,LYN,MAP2K2,MAPK1,NOS1,NOS2,PDIA3,PLA2G12B,PLA2R1,PLB1,PLCD1,PLCH1,PNPLA2,PNPLA3,PNPLA4,PPM1J,PRKCD,PRKCE,PRKCI,PRKCZ,PRKD3,PRKG1,RAF1,RAP1B,RRAS,RRAS2,RYR1,SLC39A7,SOX15
Role of NFAT in Regulation of the Immune Response	0	0.0434	0.324	AKT2,BORCS8-MEF2B,BTK,CD28,CD4,CD80,CD86,GNAI2,GNAO1,GNAT2,GNB3,GNG11,GNG12,GSK3B,HLA-A,HLA-B,HRAS,IKBKE,ITK,ITPR2,LYN,MAP2K2,MAPK1,MEF2A,MEF2C,MS4A2,NFATC3,ORAI1,PIK3C3,PIK3CB,PIK3CG,PIK3R1,PIK3R3,PIK3R4,PIK3R5,PPP3R1,RAF1,RAP1B,RCAN2,RCAN3,REL,RRAS,RRAS2,SYK,XPO1
D-myo-inositol (1,4,5,6)-Tetrakisphosphate Biosynthesis	2.92	0.274	0.316	ACP1,ACP5,ACP6,ATP1A1,CA3,DUSP28,ENPP1,EPHX2,G6PC1,IGBP1,INPP5D,IPMK,ITPK1,MINPP1,MTMR7,NOCT,NUDT12,NUDT2,NUDT3,NUDT4,NUDT9,PAWR,PGAM4,PPFIBP2,PPIP5K1,PPM1H,PPM1J,PPM1K,PPP1R14A,PPP1R14B,PPP1R3C,PPP1R3D,PPP3R1,PPTC7,PRUNE1,PSPH,PTPN13,PTPN20,PTPN23,PTPN6,PTPRF,PTPRJ,PXYLP1,RASA1,SET,SGPP2,SOCS3,TPTE,TPTE2
D-myo-inositol (3,4,5,6)-tetrakisphosphate Biosynthesis	2.92	0.274	0.316	ACP1,ACP5,ACP6,ATP1A1,CA3,DUSP28,ENPP1,EPHX2,G6PC1,IGBP1,INPP5D,IPMK,ITPK1,MINPP1,MTMR7,NOCT,NUDT12,NUDT2,NUDT3,NUDT4,NUDT9,PAWR,PGAM4,PPFIBP2,PPIP5K1,PPM1H,PPM1J,PPM1K,PPP1R14A,PPP1R14B,PPP1R3C,PPP1R3D,PPP3R1,PPTC7,PRUNE1,PSPH,PTPN13,PTPN20,PTPN23,PTPN6,PTPRF,PTPRJ,PXYLP1,RASA1,SET,SGPP2,SOCS3,TPTE,TPTE2
mTOR Signaling	15.8	0.421	0.309	AKT2,CDC42,DDIT4,DGKZ,EIF3A,EIF3B,EIF3E,EIF3I,EIF3J,EIF3K,EIF3L,EIF4A2,EIF4B,EIF4EBP2,EIF4EBP3,EIF4G2,EIF4G3,FAU,HRAS,INSR,MAPK1,NAPEPLD,PDGFC,PIK3C3,PIK3CB,PIK3CG,PIK3R1,PIK3R3,PIK3R4,PIK3R5,PLD3,PPM1J,PRKAA2,PRKAB1,PRKAB2,PRKAG2,PRKCD,PRKCE,PRKCI,PRKCZ,PRKD3,RAC2,RAP1B,RHOB,RHOBTB2,RHOC,RHOG,RHOT1,RND2,RND3,RPS10,RPS12,RPS13,RPS14,RPS15,RPS15A,RPS16,RPS17,RPS18,RPS19,RPS2,RPS21,RPS23,RPS24,RPS2…
Amyloid Processing	3.06	0.373	0.302	AKT2,APH1B,APP,BACE2,CAPN1,CAPN11,CAPN2,CAPNS1,CDK5,GSK3B,MAPK1,MAPK12,PRKACA,PRKACB,PRKACG,PRKAG2,PRKAR1A,PRKAR2A,PRKCE
Ethanol Degradation IV	2.63	0.44	0.302	ACSL1,ACSS3,ALDH1A2,ALDH1B1,ALDH3A1,ALDH3B1,ALDH4A1,ALDH7A1,ALDH9A1,CAT,GPX7
CXCR4 Signaling	4.86	0.315	0.295	ADCY3,ADCY7,ADCY9,AKT2,CD4,CDC42,CXCL12,CXCR4,ELK1,ELMO1,GNAI2,GNAO1,GNAT2,GNB3,GNG11,GNG12,HRAS,ITPR2,LYN,MAP2K2,MAPK1,MAPK12,MAPK8,MYL6,MYL6B,MYL9,PAK1,PAK2,PIK3C3,PIK3CB,PIK3CG,PIK3R1,PIK3R3,PIK3R4,PIK3R5,PRKCD,PRKCE,PRKCI,PRKCZ,PRKD3,RAC2,RAF1,RAP1B,RHOB,RHOBTB2,RHOC,RHOG,RHOT1,RND2,RND3,ROCK1,RRAS,RRAS2
Endothelin-1 Signaling	2.84	0.268	0.283	ABHD3,ADCY3,ADCY7,ADCY9,CASP1,CASP12,CASP14,CASP3,CASP4,CASP5,CASQ1,GNAI2,GNAO1,GNAT2,GUCY2C,HRAS,ITPR2,LCAT,MAPK1,MAPK12,MAPK6,MAPK8,MYC,NAPEPLD,NOS1,NOS2,PDIA3,PIK3C3,PIK3CB,PIK3CG,PIK3R1,PIK3R3,PIK3R4,PIK3R5,PLA2G12B,PLA2R1,PLB1,PLCD1,PLCH1,PLD3,PNPLA2,PNPLA3,PNPLA4,PRKCD,PRKCE,PRKCI,PRKCZ,PRKD3,RAF1,RAP1B,RRAS,RRAS2
Human Embryonic Stem Cell Pluripotency	3.46	0.279	0.267	ACVR2B,ACVRL1,AKT2,BMP1,BMP7,BMPR1A,BMPR2,CRYGA,ELK1,FGF2,FGFR2,FGFRL1,FOXO1,FZD2,FZD4,FZD7,GSK3B,HRAS,HSP90AA1,JAK2,MAP2K2,MAPK1,MYC,NFYA,NFYB,NR0B1,PDGFC,PDGFRA,PDGFRB,PIK3C3,PIK3CB,PIK3CG,PIK3R1,PIK3R3,PIK3R4,PIK3R5,PRKCD,PRKCE,PRKCI,PRKCZ,PRKD3,RAF1,RAP1B,REST,RRAS,RRAS2,SALL4,SMAD1,SMO,STAT3,TDGF1,TERT,TGFB1,TGFBR1,TYK2,UTF1
TREM1 Signaling	0.519	0.208	0.258	AKT2,CASP1,CASP5,CCL3,CD86,IL1B,ITGAX,ITGB1,JAK2,MAPK1,REL,SIGIRR,STAT3,STAT5A,STAT5B,TYROBP
IL-23 Signaling Pathway	3.73	0.413	0.243	AKT2,IL12RB1,IL12RB2,IL1B,IL23R,JAK2,PIK3C3,PIK3CB,PIK3CG,PIK3R1,PIK3R3,PIK3R4,PIK3R5,REL,RORC,SOCS3,STAT3,STAT4,TYK2
UVC-Induced MAPK Signaling	2.21	0.333	0.243	EGFR,HRAS,MAP2K2,MAPK1,MAPK12,MAPK8,PRKCD,PRKCE,PRKCI,PRKCZ,PRKD3,RAF1,RAP1B,RRAS,RRAS2,SMPD2,TP53
Cardiac Hypertrophy Signaling	6.72	0.31	0.239	ADCY3,ADCY7,ADCY9,ADRA1A,ADRB1,ADRB2,ADRB3,ADSS2,BORCS8-MEF2B,CACNA2D1,CACNA2D2,CACNA2D4,CACNB1,CDC42,EIF2B1,EIF2B4,EIF2B5,ELK1,GNAI2,GNAO1,GNAT2,GNB3,GNG11,GNG12,GSK3B,HAND2,HRAS,HSPB1,IL6R,MAP2K2,MAP3K13,MAP3K14,MAP3K15,MAP3K2,MAP3K3,MAP3K5,MAP3K6,MAP3K7,MAP3K8,MAPK1,MAPK12,MAPK8,MEF2A,MEF2C,MYL6,MYL6B,MYL9,PDIA3,PIK3C3,PIK3CB,PIK3CG,PIK3R1,PIK3R3,PIK3R4,PIK3R5,PLCD1,PLCH1,PPP3R1,PRKACA,PRKACB,…
ERBB4 Signaling	2.17	0.309	0.229	APH1B,HRAS,MAP2K2,MAPK1,PIK3C3,PIK3CB,PIK3CG,PIK3R1,PIK3R3,PIK3R4,PIK3R5,PRKCD,PRKCE,PRKCI,PRKCZ,PRKD3,RAF1,RAP1B,RRAS,RRAS2,YAP1
GADD45 Signaling	2.14	0.317	0.229	ACVR1B,ACVR2B,CCND2,CCNE2,CDK2,CDK4,GADD45A,IL1B,MAPK1,MAPK12,MAPK8,MYC,NFYA,PCNA,POU2F1,REL,TGFB1,TGFBR1,TP53
Neurotrophin/TRK Signaling	1.24	0.256	0.229	CDC42,CREB3L3,CRYGA,HRAS,MAP2K2,MAP3K5,MAPK1,MAPK8,PIK3C3,PIK3CB,PIK3CG,PIK3R1,PIK3R3,PIK3R4,PIK3R5,RAF1,RAP1B,RPS6KA1,RRAS,RRAS2
Glioma Invasiveness Signaling	2.81	0.329	0.218	CDC42,HRAS,ITGAV,MAPK1,PIK3C3,PIK3CB,PIK3CG,PIK3R1,PIK3R3,PIK3R4,PIK3R5,PLG,RAC2,RAP1B,RHOB,RHOBTB2,RHOC,RHOG,RHOT1,RND2,RND3,RRAS,RRAS2,VTN
p53 Signaling	2.8	0.306	0.218	AKT2,BCL2L1,CCND2,CCNG1,CDK2,CDK4,COQ8A,DRAM1,GADD45A,GNL3,GSK3B,MAPK8,MDM2,PCNA,PIK3C3,PIK3CB,PIK3CG,PIK3R1,PIK3R3,PIK3R4,PIK3R5,PLAGL1,SCO2,SFN,SIRT1,THBS1,TNFRSF10A,TNFRSF10B,TP53,TP53BP2
Telomerase Signaling	2.11	0.278	0.2	AKT2,DKC1,EGFR,ELF3,HDAC10,HDAC7,HRAS,HSP90AA1,IL2RB,IL2RG,MAP2K2,MAPK1,MYC,PIK3C3,PIK3CB,PIK3CG,PIK3R1,PIK3R3,PIK3R4,PIK3R5,PPM1J,PTGES3,RAF1,RAP1B,RRAS,RRAS2,SP1,TERT,TP53,TPP1
FGF Signaling	2.75	0.314	0.192	AKT2,CREB3L3,CRKL,FGF17,FGF2,FGF20,FGF21,FGF6,FGFR2,FGFRL1,HGF,HRAS,MAP3K5,MAPK1,MAPK12,MAPK8,MET,PIK3C3,PIK3CB,PIK3CG,PIK3R1,PIK3R3,PIK3R4,PIK3R5,PTPN6,RAF1,STAT3
FLT3 Signaling in Hematopoietic Progenitor Cells	3.88	0.354	0.186	AKT2,CREB3L3,ELK1,HRAS,INPP5D,MAP2K2,MAPK1,MAPK12,PIK3C3,PIK3CB,PIK3CG,PIK3R1,PIK3R3,PIK3R4,PIK3R5,RAF1,RAP1B,RPS6KA1,RPS6KA3,RPS6KA4,RPS6KA6,RRAS,RRAS2,STAT1,STAT2,STAT3,STAT4,STAT5A,STAT5B
Apelin Cardiomyocyte Signaling Pathway	2.41	0.293	0.186	AKT2,APLNR,CAT,GNAI2,MAPK1,MAPK12,MAPK6,MAPK8,MYL6,MYL6B,MYL9,PDIA3,PIK3C3,PIK3CB,PIK3CG,PIK3R1,PIK3R3,PIK3R4,PIK3R5,PLCD1,PLCH1,PRKCD,PRKCE,PRKCI,PRKCZ,PRKD3,SLC9A1,SLC9A5,TGFB1
Dopamine-DARPP32 Feedback in cAMP Signaling	0.469	0.194	0.18	ADCY3,ADCY7,ADCY9,CACNA2D1,CACNA2D2,CACNA2D4,CACNB1,CAMKK1,CDK5,CREB3L3,GNAI2,GRIN1,ITPR2,NOS1,PAWR,PDIA3,PLCD1,PLCH1,PPM1J,PPP1R14A,PPP1R14B,PPP1R3C,PPP1R3D,PPP3R1,PRKACA,PRKACB,PRKACG,PRKAG2,PRKAR1A,PRKAR2A,PRKCD,PRKCE,PRKCI,PRKCZ,PRKD3,PRKG1
SAPK/JNK Signaling	0	0.0657	0.18	CDC42,CRKL,ELK1,FADD,GADD45A,GNB3,GNG11,GNG12,HRAS,MAP3K13,MAP3K2,MAP3K3,MAP3K5,MAP3K7,MAP4K3,MAPK12,MAPK8,MAPK8IP1,NFATC3,PIK3C3,PIK3CB,PIK3CG,PIK3R1,PIK3R3,PIK3R4,PIK3R5,RAC2,RAP1B,RRAS,RRAS2,TAB1,TP53,TRADD
Gustation Pathway	0	0.153	0.18	ADCY3,ADCY7,ADCY9,CACNA2D1,CACNA2D2,CACNA2D4,CACNB1,ENTPD2,GABRR1,GCG,GNB3,ITPR2,LIPA,LIPC,LIPE,LIPI,LPL,ORAI1,P2RX1,P2RY14,PANX1,PKD1L3,PNLIP,PRKACA,PRKACB,PRKACG,PRKAG2,PRKAR1A,PRKAR2A,SLC5A1,STIM1
p70S6K Signaling	0	0.062	0.169	AGT,AKT2,BTK,EEF2,EEF2K,EGFR,F2RL3,GNAI2,HRAS,IL2RG,LYN,MAP2K2,MAPK1,PDIA3,PIK3C3,PIK3CB,PIK3CG,PIK3R1,PIK3R3,PIK3R4,PIK3R5,PLCD1,PLCH1,PPM1J,PRKCD,PRKCE,PRKCI,PRKCZ,PRKD3,RAF1,RAP1B,RPS6,RRAS,RRAS2,SFN,SYK
STAT3 Pathway	6.08	0.356	0.16	BMPR1A,BMPR2,CISH,EGFR,FGF2,FGFR2,FLT4,GHR,HGF,HRAS,IFNLR1,IGF2R,IL10RB,IL11RA,IL12RB1,IL12RB2,IL13RA1,IL1B,IL20RA,IL27RA,IL2RB,IL2RG,IL3RA,IL6R,INSR,JAK2,MAP2K2,MAP3K21,MAPK1,MAPK12,MAPK8,MYC,PDGFRA,PDGFRB,PIM1,PTPN6,RAF1,RAP1B,RRAS,RRAS2,SOCS3,SOCS7,STAT3,TGFB1,TGFBR1,TGFBR3,TNFRSF11A,TYK2
HGF Signaling	5.99	0.356	0.156	AKT2,CDC42,CDK2,CRKL,ELF3,ELK1,HGF,HRAS,ITGA1,ITGA3,ITGAE,ITGAV,ITGAX,ITGB1,ITGB7,MAP2K2,MAP3K13,MAP3K14,MAP3K15,MAP3K2,MAP3K3,MAP3K5,MAP3K6,MAP3K7,MAP3K8,MAPK1,MAPK12,MAPK8,MET,PAK1,PIK3C3,PIK3CB,PIK3CG,PIK3R1,PIK3R3,PIK3R4,PIK3R5,PRKCD,PRKCE,PRKCI,PRKCZ,PRKD3,RAF1,RAP1B,RRAS,RRAS2,STAT3
NAD Signaling Pathway	3.9	0.305	0.152	ACADL,AKT2,FGF2,GSK3B,H1-0,H1-10,H1-6,HGF,HSPD1,IDH2,LDHA,LDHB,NT5E,NUDT12,PARP12,PARP14,PARP15,PARP3,PARP4,PARP8,PARP9,PIK3C3,PIK3CB,PIK3CG,PIK3R1,PIK3R3,PIK3R4,PIK3R5,POLR2B,POLR2I,POLRMT,PRKAA2,PRKAB1,PRKAB2,PRKAG2,RYR1,SIRT1,SIRT3,SIRT4,SLC29A2,SLC29A4,SLC5A8,TGFB1,TNKS,TP53,TPCN1
NF-κB Signaling	0	0.0841	0.146	AKT2,BMPR1A,BMPR2,CARD11,EGFR,FADD,FGFR2,FLT4,GHR,GSK3B,HRAS,IGF2R,IL1B,INSR,LTA,MALT1,MAP3K14,MAP3K3,MAP3K7,MAP3K8,MAPK8,PDGFRA,PDGFRB,PIK3C3,PIK3CB,PIK3CG,PIK3R1,PIK3R3,PIK3R4,PIK3R5,PRKACA,PRKACB,PRKACG,PRKCZ,RAF1,RAP1B,RRAS,RRAS2,SIGIRR,TAB1,TAB2,TANK,TGFBR1,TGFBR3,TNFAIP3,TNFRSF11A,TNFRSF1B,TRADD
ID1 Signaling Pathway	4.9	0.303	0.128	ABI1,ACVR1B,ACVR2B,ACVRL1,AKT2,APP,ATAD5,ATF3,BCL2L1,BCL3,BHLHA15,BMPR1A,BMPR2,CAV1,CDK4,EGFR,FGF2,FGFR2,FGFRL1,FN1,FRK,GLI2,GSK3B,GSPT1,HCK,HRAS,IGF2,IL6R,KLF17,LYN,MAPK1,MAPK12,MDM2,MYC,PDGFC,PIK3C3,PIK3CB,PIK3CG,PIK3R1,PIK3R3,PIK3R4,PIK3R5,PLXNB1,RAF1,RAP1B,REST,RHOC,RRAS,RRAS2,SMAD1,STAT3,TGFB1,TGFBR1,TGFBR3,TNFRSF1B,TP53,USP1,VEGFB,VEGFC,WDR48,YES1
Regulation of eIF4 and p70S6K Signaling	11.4	0.398	0	AKT2,EIF2B1,EIF2B4,EIF2B5,EIF2S1,EIF3A,EIF3B,EIF3E,EIF3I,EIF3J,EIF3K,EIF3L,EIF4A2,EIF4EBP2,EIF4EBP3,EIF4G2,EIF4G3,FAU,HRAS,ITGA1,ITGA3,ITGAE,ITGAV,ITGAX,ITGB1,ITGB7,MAP2K2,MAPK1,MAPK12,PAIP1,PIK3C3,PIK3CB,PIK3CG,PIK3R1,PIK3R3,PIK3R4,PIK3R5,PPM1J,PRKCZ,RAF1,RAP1B,RPS10,RPS12,RPS13,RPS14,RPS15,RPS15A,RPS16,RPS17,RPS18,RPS19,RPS2,RPS21,RPS23,RPS24,RPS25,RPS26,RPS27,RPS27L,RPS28,RPS3A,RPS4X,RPS4Y1,RP…
Reelin Signaling in Neurons	5.37	0.341	0	ACTR2,AKT2,APOE,APP,ARHGEF1,ARHGEF10,ARHGEF10L,ARHGEF15,ARHGEF28,ARHGEF37,ARPC1B,ARPC3,ARPC4,ARPC5,CAMK2B,CAMK2D,CDC42,CDK5,CFL1,CRKL,FRK,GRIN1,GSK3B,HCK,ITGA3,ITGB1,LRP8,LYN,MAP2K2,MAPK1,MAPK12,MAPK8,MAPK8IP1,NDEL1,PAFAH1B1,PAFAH1B3,PDK3,PDK4,PIK3C3,PIK3CB,PIK3CG,PIK3R1,PIK3R3,PIK3R4,PIK3R5,RAP1B,YES1
Insulin Receptor Signaling	5.18	0.336	0	ACLY,AKT2,CRKL,EIF2B1,EIF2B4,EIF2B5,FOXO1,GRB10,GSK3B,GYS1,GYS2,HRAS,INPP5D,INPP5K,INSR,JAK2,LIPE,MAP2K2,MAPK1,MAPK8,PIK3C3,PIK3CB,PIK3CG,PIK3R1,PIK3R3,PIK3R4,PIK3R5,PPP1R14A,PPP1R14B,PPP1R3C,PPP1R3D,PRKACA,PRKACB,PRKACG,PRKAG2,PRKAR1A,PRKAR2A,PRKCI,PRKCZ,PTPRF,RAF1,RAP1B,RPTOR,RRAS,RRAS2,SOCS3,TSC1
IL-9 Signaling	3.84	0.457	0	BCL3,CISH,IL2RG,PIK3C3,PIK3CB,PIK3CG,PIK3R1,PIK3R3,PIK3R4,PIK3R5,REL,SOCS3,STAT1,STAT3,STAT5A,STAT5B
IL-2 Signaling	3.55	0.371	0	AKT2,ELK1,HRAS,IL2RB,IL2RG,MAP2K2,MAPK1,MAPK8,PIK3C3,PIK3CB,PIK3CG,PIK3R1,PIK3R3,PIK3R4,PIK3R5,PTK2B,RAF1,RAP1B,RRAS,RRAS2,STAT5A,STAT5B,SYK
Autophagy	3.37	0.273	0	AKT2,ATG12,ATG14,ATG4B,ATG9B,BECN1,BNIP3,CREB3L3,DAPK2,DAPK3,DRAM1,FGF2,FOXO1,GCG,GSK3B,HGF,INSR,LAMP1,MAP1LC3A,MAP2K2,MAPK1,MAPK12,MAPK8,MYC,OPTN,PIK3C3,PIK3CB,PIK3CG,PIK3R1,PIK3R3,PIK3R4,PIK3R5,PLEKHM1,PPM1J,PPP3R1,PRKAA2,PRKAB1,PRKAB2,PRKACA,PRKACB,PRKACG,PRKAG2,PRKAR1A,PRKAR2A,RAF1,RPTOR,SESN1,SIRT1,SLC3A2,SQSTM1,TFEB,TGFB1,TNFRSF1B,TP53,TSC1,ULK1,VPS11,VPS16,VPS33B
Leptin Signaling in Obesity	3.29	0.342	0	ADCY3,ADCY7,ADCY9,AKT2,FOXO1,JAK2,MAP2K2,MAPK1,PDIA3,PIK3C3,PIK3CB,PIK3CG,PIK3R1,PIK3R3,PIK3R4,PIK3R5,PLCD1,PLCH1,PRKACA,PRKACB,PRKACG,PRKAG2,PRKAR1A,PRKAR2A,SOCS3,STAT3
GNRH Signaling	3.01	0.272	0	ADCY3,ADCY7,ADCY9,CACNA2D1,CACNA2D2,CACNA2D4,CACNB1,CAMK2B,CAMK2D,CDC42,CREB3L3,EGFR,ELK1,GNAI2,GNB3,GNG11,GNG12,HBEGF,HRAS,ITPR2,MAP2K2,MAP3K13,MAP3K14,MAP3K15,MAP3K2,MAP3K3,MAP3K5,MAP3K6,MAP3K7,MAP3K8,MAPK1,MAPK12,MAPK8,PAK1,PAK2,PRKACA,PRKACB,PRKACG,PRKAG2,PRKAR1A,PRKAR2A,PRKCD,PRKCE,PRKCI,PRKCZ,PRKD3,PTK2B,RAF1,RAP1B,REL,RRAS,RRAS2
Melanoma Signaling	2.73	0.36	0	AKT2,CDK4,HRAS,MAP2K2,MAPK1,MDM2,PIK3C3,PIK3CB,PIK3CG,PIK3R1,PIK3R3,PIK3R4,PIK3R5,RAF1,RAP1B,RRAS,RRAS2,TP53
Acute Myeloid Leukemia Signaling	2.68	0.308	0	AKT2,CSF1R,HNF1A,HRAS,IDH2,KIT,KITLG,LEF1,MAP2K2,MAPK1,MYC,PIK3C3,PIK3CB,PIK3CG,PIK3R1,PIK3R3,PIK3R4,PIK3R5,PIM1,RAF1,RAP1B,REL,RRAS,RRAS2,SPI1,STAT3,STAT5A,STAT5B
UVB-Induced MAPK Signaling	2.51	0.346	0	EGFR,MAPK1,MAPK12,MAPK8,PIK3C3,PIK3CB,PIK3CG,PIK3R1,PIK3R3,PIK3R4,PIK3R5,PRKCD,PRKCE,PRKCI,PRKCZ,PRKD3,RPS6KA3,TP53
Tetrahydrofolate Salvage from 5,10-methenyltetrahydrofolate	2.35	0.8	0	GART,MTHFD1,MTHFD1L,MTHFD2L
VEGF Family Ligand-Receptor Interactions	2.25	0.298	0	AKT2,FLT4,HRAS,MAP2K2,MAPK1,NRP2,PIK3C3,PIK3CB,PIK3CG,PIK3R1,PIK3R3,PIK3R4,PIK3R5,PLA2G12B,PRKCD,PRKCE,PRKCI,PRKCZ,PRKD3,RAF1,RAP1B,RRAS,RRAS2,VEGFB,VEGFC
Non-Small Cell Lung Cancer Signaling	2.16	0.287	0	AKT2,CCND2,CDK4,EGFR,FHIT,HDAC10,HDAC7,HRAS,ITPR2,MAP2K2,MAPK1,PIK3C3,PIK3CB,PIK3CG,PIK3R1,PIK3R3,PIK3R4,PIK3R5,RAF1,RAP1B,RASSF1,RBL2,RRAS,RRAS2,RXRB,RXRG,TP53
Role of JAK1, JAK2 and TYK2 in Interferon Signaling	1.95	0.385	0	IFNAR2,IFNGR1,JAK2,PTPN6,RAF1,REL,STAT1,STAT2,STAT3,TYK2
CD40 Signaling	1.92	0.299	0	FCER2,IKBKE,LTA,MAP2K2,MAP3K14,MAP3K7,MAPK1,MAPK12,MAPK8,PIK3C3,PIK3CB,PIK3CG,PIK3R1,PIK3R3,PIK3R4,PIK3R5,REL,STAT3,TANK,TNFAIP3
The Visual Cycle	1.85	0.391	0	AKR1B10,AKR1C3,DHRS9,RBP1,RBP2,RBP5,RDH10,RDH14,RPE65
Synaptic Long Term Potentiation	1.8	0.258	0	CAMK2B,CAMK2D,CREB3L3,GRIN1,GRM1,HRAS,ITPR2,MAP2K2,MAPK1,PDIA3,PLCD1,PLCH1,PPP1R14A,PPP1R14B,PPP1R3C,PPP1R3D,PPP3R1,PRKACA,PRKACB,PRKACG,PRKAG2,PRKAR1A,PRKAR2A,PRKCD,PRKCE,PRKCI,PRKCZ,PRKD3,RAF1,RAP1B,RAPGEF3,RPS6KA1,RRAS,RRAS2
Ovarian Cancer Signaling	1.68	0.247	0	AKT2,CDK4,EGFR,FZD2,FZD4,FZD7,GSK3B,HDAC10,HDAC7,HNF1A,HRAS,LEF1,MAP2K2,MAPK1,MSH2,MSH6,PDGFC,PIK3C3,PIK3CB,PIK3CG,PIK3R1,PIK3R3,PIK3R4,PIK3R5,PRKACA,PRKACB,PRKACG,PRKAG2,PRKAR1A,PRKAR2A,RAF1,RAP1B,RBL2,RRAS,RRAS2,SMO,TP53,VEGFB,VEGFC
Chemokine Signaling	1.1	0.247	0	CAMK1G,CAMK2B,CAMK2D,CCL4,CCL5,CFL1,CXCL12,CXCR4,GNAI2,HRAS,MAP2K2,MAPK1,MAPK12,MAPK8,PIK3CG,PTK2B,RAF1,RAP1B,RRAS,RRAS2
GPCR-Mediated Integration of Enteroendocrine Signaling Exemplified by an L Cell	0.939	0.24	0	ADCY3,ADCY7,ADCY9,ADRB1,ADRB2,ADRB3,GCG,GNAI2,ITPR2,PDIA3,PLCD1,PLCH1,PRKACA,PRKACB,PRKACG,PRKAG2,PRKAR1A,PRKAR2A
HIPPO signaling	0.889	0.233	0	AJUBA,CUL1,DLG1,DLG5,FAT4,FRMD6,ITCH,LLGL1,MST1,PPM1J,PPP1R14A,PPP1R14B,PPP1R3C,PPP1R3D,RASSF1,SCRIB,SFN,SMAD1,TP53BP2,YAP1
Netrin Signaling	0.86	0.236	0	ABLIM1,CACNA2D1,CACNA2D2,CACNA2D4,CACNB1,ITPR2,NFATC3,PPP3R1,PRKACA,PRKACB,PRKACG,PRKAG2,PRKAR1A,PRKAR2A,PRKG1,RAC2,RYR1
4-1BB Signaling in T Lymphocytes	0.845	0.265	0	IKBKE,MAP2K2,MAP3K14,MAP3K5,MAPK1,MAPK12,MAPK8,REL,TNFRSF9
GDP-glucose Biosynthesis	0.812	0.333	0	HK1,PGM2,PGM2L1,PGM3
Estrogen-mediated S-phase Entry	0.495	0.231	0	CCNE2,CDK2,CDK4,ESR1,ESR2,MYC
NAD Salvage Pathway II	0.45	0.222	0	ACP1,ACP5,ACP6,NT5E,NUDT12,PXYLP1
RAN Signaling	0.437	0.235	0	CSE1L,RAN,RANGAP1,XPO1
Dermatan Sulfate Degradation (Metazoa)	0.437	0.235	0	FGFRL1,HEXD,HYAL2,SPAM1
tRNA Charging	0.396	0.205	0	DARS1,LARS1,MARS1,NARS1,NARS2,SARS2,TARS1,YARS1
Role of RIG1-like Receptors in Antiviral Innate Immunity	0	0.109	0	FADD,IKBKE,MAVS,REL,TANK
Dendritic Cell Maturation	0	0.0671	0	AKT2,CD80,CD86,COL18A1,COL1A2,CREB3L3,HLA-A,HLA-B,HLA-C,HLA-E,HLA-F,HLA-G,IKBKE,IL15,IL1B,IRF8,JAK2,LTA,MAP3K14,MAPK1,MAPK12,MAPK8,MR1,PDIA3,PIK3C3,PIK3CB,PIK3CG,PIK3R1,PIK3R3,PIK3R4,PIK3R5,PLCD1,PLCH1,REL,STAT1,STAT2,STAT4,TAB1,TNFRSF1B,TYROBP
G Protein Signaling Mediated by Tubby	0	0.0363	0	FYB1,GNAI2,GNAO1,GNAT2,GNB3,GNG11,GNG12,GRAP2,INSR,ITK,JAK2,MERTK,MYC,THRA,THRB,TTC21B,VAV3
Phospholipase C Signaling	0	0.0571	0	ADCY3,ADCY7,ADCY9,ARHGEF1,ARHGEF10,ARHGEF15,BORCS8-MEF2B,BTK,CDC42,CREB3L3,GNB3,GNG11,GNG12,GRAP2,HDAC10,HDAC7,HRAS,ITGA1,ITGA3,ITGAE,ITGAV,ITGAX,ITGB1,ITGB7,ITK,ITPR2,LYN,MAP2K2,MAPK1,MARCKS,MEF2A,MEF2C,MYL6,MYL6B,MYL9,NAPEPLD,NFATC3,PLA2G12B,PLCD1,PLD3,PPP1R14A,PPP3R1,PRKCD,PRKCE,PRKCI,PRKCZ,PRKD3,RAC2,RAF1,RALGDS,RAP1B,RAPGEF3,REL,RHOB,RHOBTB2,RHOC,RHOG,RHOT1,RND2,RND3,RPS6KA3,RRAS,RRAS2,SYK
PKCθ Signaling in T Lymphocytes	0	0.0806	0	CACNA2D1,CACNA2D2,CACNA2D4,CACNB1,CAMK2B,CAMK2D,CARD11,CD28,CD4,CD80,CD86,GRAP2,HLA-A,HLA-B,HRAS,IKBKE,ITPR2,MALT1,MAP3K13,MAP3K14,MAP3K15,MAP3K2,MAP3K3,MAP3K5,MAP3K6,MAP3K7,MAP3K8,MAPK1,MAPK8,NFATC3,PIK3C3,PIK3CB,PIK3CG,PIK3R1,PIK3R3,PIK3R4,PIK3R5,POU2F1,PPP3R1,RAC2,RAP1B,REL,RRAS,RRAS2,VAV3
Cyclins and Cell Cycle Regulation	0	0.176	0	CCND2,CCNE2,CCNH,CDK2,CDK4,CUL1,GSK3B,HDAC10,HDAC7,PPM1J,RAF1,RBL2,TGFB1,TP53,WEE1
Notch Signaling	0	0.158	0	APH1B,FURIN,JAG2,LFNG,NOTCH2,NOTCH4
Colorectal Cancer Metastasis Signaling	5.39	0.292	-0.124	ADCY3,ADCY7,ADCY9,AKT2,BCL2L1,CASP3,CDC42,EGFR,FZD2,FZD4,FZD7,GNAI2,GNAO1,GNAT2,GNB3,GNG11,GNG12,GSK3B,HNF1A,HRAS,IFNGR1,IL6R,JAK2,LEF1,LRP1,LRP5,MAP2K2,MAPK1,MAPK12,MAPK8,MMP10,MMP12,MMP13,MMP14,MMP20,MMP23B,MMP26,MMP27,MMP3,MSH2,MSH6,MYC,NOS2,PDGFC,PIK3C3,PIK3CB,PIK3CG,PIK3R1,PIK3R3,PIK3R4,PIK3R5,PRKACA,PRKACB,PRKACG,PRKAG2,PRKAR1A,PRKAR2A,RAC2,RALGDS,RAP1B,REL,RHOB,RHOBTB2,RHOC,RHOG,RHOT1,RND2…
Leukocyte Extravasation Signaling	3.96	0.29	-0.14	ACTN1,ARHGAP35,ARHGAP4,BTK,CD99,CDC42,CLDN1,CLDN2,CLDN4,CLDN7,CRKL,CXCL12,CXCR4,CYBA,EZR,F11R,GNAI2,ICAM3,ITGA3,ITGB1,ITK,MAP2K2,MAPK1,MAPK12,MAPK8,MMP10,MMP12,MMP13,MMP14,MMP20,MMP23B,MMP26,MMP27,MMP3,MSN,MYL6,NCF4,PIK3C3,PIK3CB,PIK3CG,PIK3R1,PIK3R3,PIK3R4,PIK3R5,PRKCD,PRKCE,PRKCI,PRKCZ,PRKD3,PTK2B,RAC2,RAP1B,RAPGEF3,ROCK1,VAV3,VCAM1
IL-10 Signaling	3.99	0.305	-0.146	AHR,AKT2,ARG2,BCL2L1,BCL3,BLVRB,CD80,CD86,CREB3L3,DDIT4,ELK1,GSK3B,HLA-A,HLA-B,HLA-C,HLA-E,HLA-F,HLA-G,IFNGR1,IHH,IKBKE,IL10RB,IL1B,IL6R,INPP5D,MAF,MAP3K14,MAP3K7,MAPK1,MAPK12,MAPK8,NOS2,PRKAA2,PRKAB1,PRKAB2,PRKAG2,REL,SIRT1,SOCS3,SP1,STAT1,STAT3,STAT5A,STAT5B,TAB1,TYK2,UCP1
PTEN Signaling	4.91	0.325	-0.156	AKT2,BCL2L1,BCL2L11,BMPR1A,BMPR2,CASP3,CDC42,EGFR,FGFR2,FLT4,FOXO1,FOXO6,GHR,GSK3B,HRAS,IGF2R,IKBKE,INPP5D,INPP5K,INSR,ITGA1,ITGA3,ITGAE,ITGAV,ITGAX,ITGB1,ITGB7,MAGI1,MAGI3,MAP2K2,MAPK1,PDGFRA,PDGFRB,PIK3CB,PIK3CG,PIK3R1,PIK3R3,PIK3R5,PRKCZ,RAC2,RAF1,RAP1B,REL,RRAS,RRAS2,SHARPIN,TGFBR1,TGFBR3,TNFRSF11A
Nitric Oxide Signaling in the Cardiovascular System	4.06	0.325	-0.174	ADRB1,ADRB3,AKT2,ARG2,CACNA2D1,CACNA2D2,CACNA2D4,CACNB1,CAV1,FLT4,GUCY2C,HSP90AA1,ITPR2,MAP2K2,MAPK1,PDE1A,PDGFC,PIK3C3,PIK3CB,PIK3CG,PIK3R1,PIK3R3,PIK3R4,PIK3R5,PRKACA,PRKACB,PRKACG,PRKAG2,PRKAR1A,PRKAR2A,PRKCD,PRKCE,PRKCI,PRKCZ,PRKD3,PRKG1,SLC7A1,VEGFB,VEGFC
IGF-1 Signaling	5.16	0.362	-0.18	AKT2,ELK1,FOXO1,GRB10,HRAS,IGFBP1,IGFBP2,IGFBP5,IGFBP6,JAK2,MAP2K2,MAPK1,MAPK8,NEDD4,PIK3C3,PIK3CB,PIK3CG,PIK3R1,PIK3R3,PIK3R4,PIK3R5,PRKACA,PRKACB,PRKACG,PRKAG2,PRKAR1A,PRKAR2A,PRKCI,PRKCZ,RAF1,RAP1B,RASA1,RRAS,RRAS2,SFN,SOCS3,SOCS7,STAT3
Cardiac Hypertrophy Signaling (Enhanced)	4.76	0.251	-0.181	ACVR1B,ACVR2B,ADCY3,ADCY7,ADCY9,ADRA1A,ADRB1,ADRB2,AGT,AKT2,BMPR2,BORCS8-MEF2B,CACNA2D1,CACNA2D2,CACNA2D4,CACNB1,CAMK2B,CAMK2D,CNTF,DLG1,EIF2B1,EIF2B4,EIF2B5,ELK1,ENPP1,FGF17,FGF2,FGF20,FGF21,FGF6,FGFR2,FGFRL1,FICD,FZD2,FZD4,FZD7,GDE1,GDPD3,GHR,GNAI2,GNB3,GNG11,GNG12,GSK3B,HAND2,HDAC10,HDAC7,HRAS,HSPB1,IFNLR1,IKBKE,IL10RB,IL11RA,IL12RB1,IL12RB2,IL13RA1,IL15,IL1B,IL20RA,IL27RA,IL2RB,IL2RG,IL3RA,IL…
Glioma Signaling	3	0.296	-0.186	AKT2,CAMK1G,CAMK2B,CAMK2D,CCND2,CDK4,EGFR,HDAC10,HDAC7,HRAS,IDH2,IGF2,IGF2R,MAP2K2,MAPK1,MDM2,PDGFC,PDGFRA,PDGFRB,PIK3C3,PIK3CB,PIK3CG,PIK3R1,PIK3R3,PIK3R4,PIK3R5,PRKCD,PRKCE,PRKCI,PRKCZ,PRKD3,RAF1,RAP1B,RBL2,RRAS,RRAS2,TP53
Prolactin Signaling	2.7	0.305	-0.186	HRAS,JAK2,MAP2K2,MAPK1,MYC,PIK3C3,PIK3CB,PIK3CG,PIK3R1,PIK3R3,PIK3R4,PIK3R5,PRKCD,PRKCE,PRKCI,PRKCZ,PRKD3,PRLR,RAF1,RAP1B,RRAS,RRAS2,SOCS3,SOCS7,SP1,STAT1,STAT3,STAT5A,STAT5B
Melatonin Signaling	2.19	0.306	-0.218	CAMK2B,CAMK2D,GNAI2,GNAO1,MAP2K2,MAPK1,PDIA3,PLCD1,PLCH1,PRKACA,PRKACB,PRKACG,PRKAG2,PRKAR1A,PRKAR2A,PRKCD,PRKCE,PRKCI,PRKCZ,PRKD3,RAF1,RORC
EGF Signaling	2.51	0.339	-0.229	AKT2,EGFR,ELK1,HRAS,ITPR2,MAPK1,MAPK12,MAPK8,PIK3C3,PIK3CB,PIK3CG,PIK3R1,PIK3R3,PIK3R4,PIK3R5,RAF1,RASA1,STAT1,STAT3
Endometrial Cancer Signaling	2.51	0.333	-0.243	AKT2,ELK1,GSK3B,HRAS,LEF1,MAP2K2,MAPK1,MYC,PIK3C3,PIK3CB,PIK3CG,PIK3R1,PIK3R3,PIK3R4,PIK3R5,RAF1,RAP1B,RRAS,RRAS2,TP53
IL-17A Signaling in Airway Cells	1.92	0.299	-0.243	AKT2,GSK3B,IKBKE,JAK2,MAP2K2,MAP3K7,MAPK1,MAPK12,MAPK8,MUC5B,PIK3C3,PIK3CB,PIK3CG,PIK3R1,PIK3R3,PIK3R4,PIK3R5,REL,STAT3,TYK2
Dopamine Degradation	3.79	0.469	-0.258	ALDH1A2,ALDH1B1,ALDH3A1,ALDH3B1,ALDH4A1,ALDH7A1,ALDH9A1,COMT,IL4I1,MAOB,SMOX,SULT1A1,SULT1A2,SULT1A3/SULT1A4,SULT1C4
Small Cell Lung Cancer Signaling	2.03	0.281	-0.258	AKT2,BCL2L1,BIRC2,CCND2,CCNE2,CDK2,CDK4,CYC1,FHIT,HDAC10,HDAC7,IKBKE,MYC,NOS1,PIK3C3,PIK3CB,PIK3CG,PIK3R1,PIK3R3,PIK3R4,PIK3R5,RBL2,REL,RXRB,RXRG,TP53,TRAF4
Senescence Pathway	1.14	0.214	-0.263	ACVR1B,ACVR2B,AKT2,ASXL1,ASXL2,ATF3,BMPR2,CACNA2D1,CACNA2D2,CACNA2D4,CACNB1,CAPN1,CAPN11,CAPN2,CAPNS1,CAT,CCND2,CCNE2,CDK2,CDK4,DLD,ELF3,GADD45A,HRAS,IKBKE,ITPR2,ITSN2,MAP2K2,MAP3K7,MAPK1,MAPK12,MAPK6,MDM2,NFATC3,PCGF6,PDHB,PDK3,PDK4,PIK3C3,PIK3CB,PIK3CG,PIK3R1,PIK3R3,PIK3R4,PIK3R5,PPM1J,PPP3R1,PRKCZ,RAF1,RAP1B,RBL2,RPS6KA4,RRAS,RRAS2,SIRT1,SMAD1,SQSTM1,STING1,TGFB1,TGFBR1,TGFBR3,TP53,YPEL3,ZFP36…
Role of PI3K/AKT Signaling in the Pathogenesis of Influenza	0.708	0.227	-0.277	AKT2,CCL5,CRKL,GNAI2,GSK3B,MAP2K2,MAPK1,PIK3C3,PIK3CB,PIK3CG,PIK3R1,PIK3R3,PIK3R4,PIK3R5,REL
CCR5 Signaling in Macrophages	0	0.0481	-0.277	CACNA2D1,CACNA2D2,CACNA2D4,CACNB1,CCL3,CCL4,CCL5,CD4,GNAI2,GNAO1,GNAT2,GNB3,GNG11,GNG12,ITPR2,MAPK1,MAPK12,MAPK8,PRKCD,PRKCE,PRKCI,PRKCZ,PRKD3,PTK2B
Endocannabinoid Cancer Inhibition Pathway	5.65	0.34	-0.283	ADCY3,ADCY7,ADCY9,AKT2,ATF3,CASP1,CASP12,CASP14,CASP3,CASP4,CASP5,CASQ1,CCND2,CCNE2,CREB3L3,GNAI2,GNAO1,GSK3B,HNF1A,LEF1,MAP2K2,MAPK1,MYC,NOS1,NOS2,NSMAF,PDGFC,PIK3C3,PIK3CB,PIK3CG,PIK3R1,PIK3R3,PIK3R4,PIK3R5,PRKAA2,PRKAB1,PRKAB2,PRKACA,PRKACB,PRKACG,PRKAG2,PRKAR1A,PRKAR2A,RAF1,ROCK1,RPTOR,SMPD2,TRIB3,VEGFB,VEGFC
IL-22 Signaling	2.81	0.458	-0.302	AKT2,IL10RB,MAPK1,MAPK12,MAPK8,SOCS3,STAT1,STAT3,STAT5A,STAT5B,TYK2
Pyrimidine Ribonucleotides De Novo Biosynthesis	1.28	0.293	-0.302	AK4,CANT1,DHODH,DHX9,ENTPD1,ENTPD2,NME3,NME4,NME6,NME7,PCK1,SLC25A42
Pyrimidine Ribonucleotides Interconversion	1.18	0.289	-0.302	AK4,CANT1,DHX9,ENTPD1,ENTPD2,NME3,NME4,NME6,NME7,PCK1,SLC25A42
Ribonucleotide Reductase Signaling Pathway	1.78	0.247	-0.316	AKT2,CASP3,CDH3,CDK2,CDK4,CREB3L3,CUL1,EGFR,ESR1,HGF,MAPK1,MAPK12,MAPK8,MET,MYC,NFYA,NFYB,PARP12,PARP14,PARP15,PARP3,PARP4,PARP8,PARP9,PIK3C3,PIK3CB,PIK3CG,PIK3R1,PIK3R3,PIK3R4,PIK3R5,RPTOR,SMARCC1,SMARCD3,SP1,STAT3,TBRG4,THBS1,TNKS,TP53,VASH2,WEE1
Corticotropin Releasing Hormone Signaling	3.23	0.289	-0.324	ADCY3,ADCY7,ADCY9,ARPC5,BORCS8-MEF2B,CACNA2D1,CACNA2D2,CACNA2D4,CACNB1,CREB3L3,CRHR1,CTH,ELK1,GAD1,GLI2,GNAI2,GNAO1,GUCY2C,ITPR2,MAP2K2,MAPK1,MAPK12,MEF2A,MEF2C,NOS1,NOS2,NR4A1,PRKACA,PRKACB,PRKACG,PRKAG2,PRKAR1A,PRKAR2A,PRKCD,PRKCE,PRKCI,PRKCZ,PRKD3,PTCH2,RAF1,RAP1B,SLC39A7,SMO,SOX15
γ-linolenate Biosynthesis II (Animals)	3.18	0.526	-0.333	ACSBG1,ACSBG2,ACSL1,ACSM1,CYB5A,CYB5R3,SLC27A1,SLC27A4,SLC27A5,SLC27A6
Role of p14/p19ARF in Tumor Suppression	1.5	0.333	-0.333	MDM2,NPM1,PIK3C3,PIK3CB,PIK3CG,PIK3R1,PIK3R3,PIK3R4,PIK3R5,TP53
tRNA Splicing	0.717	0.239	-0.333	ENPP1,FICD,GDE1,GDPD3,NAPEPLD,PDE1A,PDE6B,PDE6D,PDE8A,SMPDL3A,TSEN15
Aryl Hydrocarbon Receptor Signaling	9	0.384	-0.378	AHR,ALDH16A1,ALDH1A2,ALDH1B1,ALDH1L1,ALDH1L2,ALDH3A1,ALDH3B1,ALDH4A1,ALDH5A1,ALDH6A1,ALDH7A1,ALDH8A1,ALDH9A1,CCND2,CCNE2,CDK2,CDK4,CTSD,CYP1A1,CYP1A2,CYP2C18,CYP2C19,CYP2C8,CYP2C9,CYP3A4,CYP3A43,CYP3A5,CYP3A7,ESR1,ESR2,GSTK1,GSTM3,GSTO1,GSTO2,GSTT2/GSTT2B,GSTZ1,HSP90AA1,HSPB1,IL1B,MAPK1,MAPK8,MDM2,MGST1,MGST2,MYC,NCOA3,NCOR2,NEDD8,NFIX,NR0B2,POLA1,PTGES3,RBL2,REL,RXRB,RXRG,SLC35A2,SP1,TGFB1,TP53
Fatty Acid Activation	2.68	0.533	-0.378	ACSBG1,ACSBG2,ACSL1,ACSM1,SLC27A1,SLC27A4,SLC27A5,SLC27A6
Sperm Motility	2.49	0.249	-0.378	ABHD3,BTK,CSF1R,DYRK3,EGFR,EPHB2,EPHB3,ERBB3,FGFR2,FLT4,FRK,GNAI2,GNAO1,GNAT2,GNB3,GNG11,GNG12,HCK,INSR,ITK,ITPR2,JAK2,KIT,LCAT,LMTK2,LYN,MERTK,MET,MST1R,PDE1A,PDGFRA,PDGFRB,PDIA3,PLA2G12B,PLA2R1,PLB1,PLCD1,PLCH1,PNPLA2,PNPLA3,PNPLA4,PRKACA,PRKACB,PRKACG,PRKAG2,PRKAR1A,PRKAR2A,PRKCD,PRKCE,PRKCI,PRKCZ,PRKD3,PRKG1,PTK2B,PTK6,RET,ROR1,SLC12A2,SLC16A10,SLC9A5,SYK,TYK2,YES1,ZP3
Calcium Signaling	0.529	0.195	-0.378	ATP2B1,BORCS8-MEF2B,CACNA2D1,CACNA2D2,CACNA2D4,CACNB1,CAMK1G,CAMK2B,CAMK2D,CAMKK1,CASQ1,CREB3L3,GRIN1,HDAC10,HDAC7,ITPR2,MAPK1,MEF2A,MEF2C,MYH10,MYH14,MYH9,MYL6,MYL6B,MYL9,MYO10,MYO18A,NFATC3,PPP3R1,PRKACA,PRKACB,PRKACG,PRKAG2,PRKAR1A,PRKAR2A,RAP1B,RCAN2,RCAN3,RYR1,TPM1,TPM3,TPM4,TRDN
April Mediated Signaling	0.31	0.19	-0.378	ELK1,IKBKE,MAP3K14,MAPK1,MAPK12,MAPK8,NFATC3,REL
B Cell Activating Factor Signaling	0.285	0.186	-0.378	ELK1,IKBKE,MAP3K14,MAPK1,MAPK12,MAPK8,NFATC3,REL
IL-15 Signaling	0	0.0548	-0.378	AKT2,BCL2L1,HRAS,IL15,IL2RB,IL2RG,JAK2,MAP2K2,MAPK1,MAPK12,MYC,PIK3C3,PIK3CB,PIK3CG,PIK3R1,PIK3R3,PIK3R4,PIK3R5,RAF1,RAP1B,REL,RPTOR,RRAS,RRAS2,STAT3,STAT5A,STAT5B,SYK,TYK2
Thrombopoietin Signaling	4.87	0.413	-0.392	HRAS,JAK2,MAP2K2,MAPK1,MYC,PIK3C3,PIK3CB,PIK3CG,PIK3R1,PIK3R3,PIK3R4,PIK3R5,PRKCD,PRKCE,PRKCI,PRKCZ,PRKD3,RAF1,RAP1B,RRAS,RRAS2,STAT1,STAT3,STAT5A,STAT5B,THPO
TGF-β Signaling	2.03	0.281	-0.426	ACVR1B,ACVR2B,BMP7,BMPR1A,BMPR2,CDC42,HNF4A,HRAS,INHBC,MAP2K2,MAP3K7,MAPK1,MAPK12,MAPK8,PMEPA1,RAF1,RAP1B,RRAS,RRAS2,RUNX3,SMAD1,TAB1,TFE3,TGFB1,TGFBR1,VDR,ZFYVE9
T Cell Receptor Signaling	0	0.0779	-0.438	AKT2,CARD11,CD28,CD4,CD80,CD86,ELK1,FYB1,GRAP2,GSK3B,HLA-A,HLA-B,HLA-C,HLA-E,HLA-F,HLA-G,HNF1A,HRAS,IKBKE,ITGA3,ITGB1,ITK,LEF1,MALT1,MAP2K2,MAPK1,MAPK12,MAPK8,MR1,NFATC3,PIK3C3,PIK3CB,PIK3CG,PIK3R1,PIK3R3,PIK3R4,PIK3R5,PPP3R1,PTK2B,PTPN6,RAF1,RAP1B,RASA1,REL,RPTOR,RRAS,RRAS2,VAV3
Estrogen-Dependent Breast Cancer Signaling	4.43	0.37	-0.447	AKR1B10,AKR1B15,AKR1C1/AKR1C2,AKR1C4,AKT2,CREB3L3,DHRS11,EGFR,ELK1,ESR1,HRAS,HSD17B12,HSD17B14,HSD17B4,MAPK1,PIK3C3,PIK3CB,PIK3CG,PIK3R1,PIK3R3,PIK3R4,PIK3R5,RAP1B,REL,RRAS,RRAS2,SP1,STAT5A,STAT5B,TERT
MYC Mediated Apoptosis Signaling	3.67	0.4	-0.447	ADRB1,ADRB2,ADRB3,BCL2L1,BCL2L11,CASP3,CFLAR,FADD,IKBKE,MDM2,MYC,PRKACA,PRKACB,PRKACG,PRKAG2,PRKAR1A,PRKAR2A,TNFRSF1B,TP53,TRADD
Glycerol Degradation I	3.02	0.833	-0.447	GK,GK2,GK5,GPD1,GPD2
Acyl-CoA Hydrolysis	2.2	0.5	-0.447	ACOT11,ACOT7,ACOT9,HNF4A,MBLAC2,PPT1,THEM4
Glucose and Glucose-1-phosphate Degradation	1.17	0.385	-0.447	HK1,PGM2,PGM2L1,PGM3,RGN
γ-glutamyl Cycle	1.17	0.385	-0.447	ANPEP,CHAC1,CHAC2,GCLC,GGT5
Choline Biosynthesis III	0.936	0.333	-0.447	CEPT1,CHPT1,NAPEPLD,PCYT1B,PLD3
Endoplasmic Reticulum Stress Pathway	0.79	0.286	-0.447	CASP12,CASP3,EIF2S1,MAP3K5,MAPK8,MBTPS1
1D-myo-inositol Hexakisphosphate Biosynthesis II (Mammalian)	0.752	0.294	-0.447	INPP5D,INPP5K,IPMK,ITPK1,ITPKB
Androgen Biosynthesis	0.492	0.238	-0.447	AKR1C3,AKR1C4,HSD17B14,SRD5A1,SRD5A2
OX40 Signaling Pathway	0	0.0251	-0.447	BCL2L1,CD4,HLA-A,HLA-B,HLA-C,HLA-E,HLA-F,HLA-G,MAPK12,MAPK8,REL,TNFRSF4
Protein Kinase A Signaling	2.04	0.226	-0.459	ACP1,ADCY3,ADCY7,ADCY9,ADD3,AKAP1,AKAP11,AKAP12,CAMK2B,CAMK2D,CREB3L3,DUSP7,EBI3,ELK1,ENPP1,FICD,FLNA,FLNC,GDE1,GDPD3,GNAI2,GNB3,GNG11,GNG12,GSK3B,GYS1,GYS2,H1-0,H1-10,H1-6,HNF1A,IHH,ITPR2,LEF1,LIPE,MAP2K2,MAPK1,MTMR7,MYH10,MYL6,MYL6B,MYL9,NAPEPLD,NFATC3,PDE1A,PDE6B,PDE6D,PDE8A,PDIA3,PGP,PHKG2,PLCD1,PLCH1,PPP1R14A,PPP1R14B,PPP1R3C,PPP1R3D,PPP3R1,PRKACA,PRKACB,PRKACG,PRKAG2,PRKAR1A,PRKAR2A,PRKCD,P…
Androgen Signaling	0.484	0.195	-0.471	AR,CACNA2D1,CACNA2D2,CACNA2D4,CACNB1,CCNH,GNAI2,GNAO1,GNAT2,GNB3,GNG11,GNG12,GTF2E2,GTF2H4,HSP90AA1,ITPR2,MAPK1,NCOA4,POLR2B,POLR2I,PRKACA,PRKACB,PRKACG,PRKAG2,PRKAR1A,PRKAR2A,PRKCD,PRKCE,PRKCI,PRKCZ,PRKD3,REL,SRY
T Cell Exhaustion Signaling Pathway	0	0.0882	-0.493	ACVR1B,ACVR2B,AKT2,BMPR2,CD28,CD80,CD86,FOXO1,HLA-A,HLA-B,HLA-C,HLA-E,HLA-F,HLA-G,HRAS,IFNAR2,IL10RB,IL12RB1,IL12RB2,IL6R,IRF9,JAK2,LAG3,MAPK1,MAPK12,MAPK8,MGAT5,NFATC3,PDCD1LG2,PIK3C3,PIK3CB,PIK3CG,PIK3R1,PIK3R3,PIK3R4,PIK3R5,PPM1J,PTPN6,RAP1B,RRAS,RRAS2,STAT1,STAT2,STAT3,STAT4,TGFB1,TGFBR1,TGFBR3,TNFRSF14,TYK2
CD27 Signaling in Lymphocytes	2.04	0.316	-0.5	BCL2L1,CASP3,CD27,CYC1,IKBKE,MAP2K2,MAP3K13,MAP3K14,MAP3K15,MAP3K2,MAP3K3,MAP3K5,MAP3K6,MAP3K7,MAP3K8,MAPK12,MAPK8,REL
Factors Promoting Cardiogenesis in Vertebrates	1.69	0.248	-0.507	ACVR1B,ACVR2B,ACVRL1,BMP1,BMP7,BMPR1A,BMPR2,CAMK2B,CAMK2D,CREB3L3,FZD2,FZD4,FZD7,GSK3B,HNF1A,LEF1,LRP1,LRP5,MAP3K7,MAPK12,MAPK8,MEF2C,MYC,PDIA3,PLCD1,PLCH1,PRKCD,PRKCE,PRKCI,PRKCZ,PRKD3,ROCK1,SMAD1,SMO,TDGF1,TGFB1,TGFBR1,TGFBR3
Dilated Cardiomyopathy Signaling Pathway	1.42	0.24	-0.539	ADCY3,ADCY7,ADCY9,ADRB1,AKT2,CACNA2D1,CACNA2D2,CACNA2D4,CACNB1,CAMK1G,CAMK2B,CAMK2D,DMD,DSC2,GSK3B,ITPR2,LMNA,MAP3K3,MAPK1,MAPK12,MYH10,MYH14,MYH9,MYL6,MYL6B,MYL9,MYO10,MYO18A,PRKACA,PRKACB,PRKACG,PRKAG2,PRKAR1A,PRKAR2A,PRKCE,TPM1
Neuropathic Pain Signaling In Dorsal Horn Neurons	2.27	0.287	-0.557	CAMK1G,CAMK2B,CAMK2D,ELK1,GRIN1,GRM1,ITPR2,MAPK1,PDIA3,PIK3C3,PIK3CB,PIK3CG,PIK3R1,PIK3R3,PIK3R4,PIK3R5,PLCD1,PLCH1,PRKACA,PRKACB,PRKACG,PRKAG2,PRKAR1A,PRKAR2A,PRKCD,PRKCE,PRKCI,PRKCZ,PRKD3
Cholecystokinin/Gastrin-mediated Signaling	1.99	0.269	-0.557	BORCS8-MEF2B,CDC42,EGFR,ELK1,HRAS,IL1B,ITPR2,MAP2K2,MAPK1,MAPK12,MAPK8,MEF2A,MEF2C,PRKCD,PRKCE,PRKCI,PRKCZ,PRKD3,PTK2B,RAC2,RAF1,RAP1B,RHOB,RHOBTB2,RHOC,RHOG,RHOT1,RND2,RND3,ROCK1,RRAS,RRAS2
GM-CSF Signaling	5.4	0.414	-0.577	AKT2,BCL2L1,CAMK2B,CAMK2D,CISH,ELK1,HCK,HRAS,JAK2,LYN,MAP2K2,MAPK1,PIK3C3,PIK3CB,PIK3CG,PIK3R1,PIK3R3,PIK3R4,PIK3R5,PIM1,PPP3R1,RACK1,RAF1,RAP1B,RRAS,RRAS2,STAT1,STAT3,STAT5B
Vitamin-C Transport	3.68	0.522	-0.577	AKR1C4,GJB2,GSTO1,GSTO2,SELENOT,SLC23A1,SLC23A2,SLC2A1,SLC2A3,TXN,TXNRD2,TXNRD3
PPAR Signaling	1.66	0.262	-0.577	HRAS,HSP90AA1,IKBKE,IL1B,INSR,MAP2K2,MAP3K14,MAP3K7,MAPK1,NCOR1,NCOR2,NR0B2,NR1H3,PDGFC,PDGFRA,PDGFRB,PPARA,PPARD,RAF1,RAP1B,REL,RRAS,RRAS2,SCAND1,STAT5A,STAT5B,TAB1,TNFRSF1B
Toll-like Receptor Signaling	0.644	0.218	-0.577	ECSIT,ELK1,IL1B,MAP3K14,MAP3K7,MAPK1,MAPK12,MAPK8,PPARA,REL,SIGIRR,TAB1,TAB2,TICAM2,TNFAIP3,TRAF4,UBA52
Dermatan Sulfate Biosynthesis	0.407	0.2	-0.577	B3GALT6,B3GAT3,CHPF2,CHST3,DSEL,SULT1A1,SULT1A2,SULT1A3/SULT1A4,SULT1C4,SULT1E1,SULT2A1,XYLT2
Calcium-induced T Lymphocyte Apoptosis	0	0.0283	-0.577	CAPN2,CD4,HLA-A,HLA-B,ITPR2,NR4A1,ORAI1,PPP3R1,PRKCD,PRKCE,PRKCI,PRKCZ,PRKD3
Oxytocin In Brain Signaling Pathway	1.76	0.241	-0.59	ABHD3,AKT2,BORCS8-MEF2B,CACNA2D1,CACNA2D2,CACNA2D4,CACNB1,CAMKK1,CASP1,CASP5,CREB3L3,EGFR,GNAI2,GNAO1,GNB3,GNG11,GNG12,HRAS,IL1B,ITPR2,LCAT,MAP2K2,MAPK1,MEF2A,MEF2C,PIK3C3,PIK3CB,PIK3CG,PIK3R1,PIK3R3,PIK3R4,PIK3R5,PLA2G12B,PLA2R1,PLB1,PNPLA2,PNPLA3,PNPLA4,PRKCD,PRKCE,PRKCI,PRKCZ,PRKD3,RAF1,RAP1B,RGS2,RRAS,RRAS2
Aldosterone Signaling in Epithelial Cells	2.57	0.267	-0.6	AHCY,DNAJB7,DNAJB8,DNAJB9,DNAJC1,DNAJC10,DNAJC11,DNAJC15,DNAJC16,DNAJC28,DNAJC4,DNAJC5G,HSP90AA1,HSPA12A,HSPA2,HSPA8,HSPA9,HSPB1,HSPB8,HSPD1,HSPE1,ICMT,ITPR2,MAP2K2,MAPK1,NEDD4,NR3C2,PDIA3,PIK3C3,PIK3CB,PIK3CG,PIK3R1,PIK3R3,PIK3R4,PIK3R5,PLCD1,PLCH1,PRKCD,PRKCE,PRKCI,PRKCZ,PRKD3,RAF1,SLC12A2,SLC9A1,SMO
Sumoylation Pathway	2.74	0.301	-0.626	AR,ARHGDIG,CDC42,ISG20,MAP3K5,MAPK12,MAPK8,MDM2,PCNA,RAC2,RAN,RANGAP1,RFC3,RHOB,RHOBTB2,RHOC,RHOG,RHOT1,RND2,RND3,RPA1,SAE1,SENP6,SENP7,SERBP1,SIRT1,SP1,TDG,TP53,XIAP,ZEB1
MSP-RON Signaling In Cancer Cells Pathway	3.16	0.293	-0.632	AKT2,CREB3L3,EGFR,ELF3,F12,FLNA,GSK3B,HNF1A,HRAS,IL3RA,ITGB1,KLK10,KLKB1,LEF1,MAP2K2,MAPK1,MET,MST1,MST1R,MYC,PDGFC,PIK3C3,PIK3CB,PIK3CG,PIK3R1,PIK3R3,PIK3R4,PIK3R5,PTK2B,RAF1,RAP1B,REL,RPS6KA3,RRAS,RRAS2,SFN,SP1,ST14,STAT3,VEGFB,VEGFC
Methylglyoxal Degradation III	2.15	0.375	-0.632	ADH4,AKR1B1,AKR1B10,AKR1C1/AKR1C2,AKR1C3,AKR1C4,AKR7A2,CYP2E1,CYP4A11,CYP4A22,DHRS11,PTGR1
Th2 Pathway	3.37	0.299	-0.649	ACVR1B,ACVR2B,APH1B,BHLHE41,BMPR2,CD28,CD4,CD80,CD86,CRLF2,CXCR4,HLA-A,HLA-B,IL12RB1,IL12RB2,IL2RB,IL2RG,JAG2,JAK2,MAF,NOTCH2,NOTCH4,PIK3C3,PIK3CB,PIK3CG,PIK3R1,PIK3R3,PIK3R4,PIK3R5,RUNX3,S1PR1,SOCS3,SPI1,STAT4,STAT5A,STAT5B,TGFB1,TGFBR1,TGFBR3,TNFRSF4,TYK2
IL-7 Signaling Pathway	2.06	0.295	-0.655	AKT2,CDK2,FOXO1,FOXO6,GSK3B,HGF,IL2RG,LYN,MAPK1,MAPK12,MET,MYC,PIK3C3,PIK3CB,PIK3CG,PIK3R1,PIK3R3,PIK3R4,PIK3R5,SLC2A1,STAT1,STAT5A,STAT5B
p38 MAPK Signaling	0.917	0.225	-0.655	BORCS8-MEF2B,CREB3L3,EEF2K,ELK1,FADD,HSPB1,IL1B,MAP3K5,MAP3K7,MAPK12,MEF2A,MEF2C,MKNK2,MYC,PLA2G12B,RPS6KA1,RPS6KA3,RPS6KA4,RPS6KA6,STAT1,TAB1,TAB2,TGFB1,TGFBR1,TNFRSF1B,TP53,TRADD
BAG2 Signaling Pathway	18.3	0.619	-0.688	ANXA2,ATXN3,CASP3,HSP90AA1,HSPA2,HSPA8,HSPA9,MAPK1,MDM2,MYC,PINK1,PRKN,PSMA1,PSMA2,PSMA3,PSMA4,PSMA5,PSMA6,PSMA8,PSMB1,PSMB2,PSMB3,PSMB4,PSMB5,PSMB6,PSMB7,PSMC1,PSMC2,PSMC3,PSMC4,PSMC5,PSMC6,PSMD1,PSMD10,PSMD11,PSMD12,PSMD13,PSMD14,PSMD2,PSMD3,PSMD4,PSMD5,PSMD6,PSMD7,PSMD8,PSME1,PSME2,PSMF1,REL,SIRT3,SP1,TP53
Apelin Pancreas Signaling Pathway	4.27	0.435	-0.688	APLNR,MAPK12,MAPK8,PIK3C3,PIK3CB,PIK3CG,PIK3R1,PIK3R3,PIK3R4,PIK3R5,PRKAA2,PRKAB1,PRKAB2,PRKACA,PRKACB,PRKACG,PRKAG2,PRKAR1A,PRKAR2A,REL
α-Adrenergic Signaling	3.6	0.321	-0.688	ADCY3,ADCY7,ADCY9,ADRA1A,GNAI2,GNAO1,GNAT2,GNB3,GNG11,GNG12,GYS1,GYS2,HRAS,ITPR2,MAP2K2,MAPK1,PHKG2,PRKACA,PRKACB,PRKACG,PRKAG2,PRKAR1A,PRKAR2A,PRKCD,PRKCE,PRKCI,PRKCZ,PRKD3,PYGB,PYGL,PYGM,RAF1,RAP1B,RRAS,RRAS2
Glycogen Degradation II	3.57	0.667	-0.707	AGL,PGM2,PGM2L1,PGM3,PYGB,PYGL,PYGM,TYMP
Glycogen Degradation III	2.94	0.571	-0.707	AGL,PGM2,PGM2L1,PGM3,PYGB,PYGL,PYGM,TYMP
Mitochondrial L-carnitine Shuttle Pathway	2.5	0.474	-0.707	ACSBG1,ACSBG2,ACSL1,ACSM1,CPT1B,SLC27A1,SLC27A4,SLC27A5,SLC27A6
Glutathione Redox Reactions I	0.87	0.276	-0.707	GPX3,GPX5,GPX7,GSTK1,GSTT2/GSTT2B,GSTZ1,MGST1,MGST2
Heparan Sulfate Biosynthesis	0.506	0.205	-0.728	AARSD1,B3GALT6,B3GAT3,CES2,CHST3,EXT1,EXTL2,LIPE,PLA1A,RPE65,SULT1A1,SULT1A2,SULT1A3/SULT1A4,SULT1C4,SULT1E1,SULT2A1,TNFAIP6,XYLT2
ILK Signaling	2.49	0.259	-0.745	ACTN1,AKT2,CASP3,CDC42,CFL1,CREB3L3,FERMT2,FLNA,FLNC,FN1,GSK3B,ITGB1,ITGB7,LEF1,MAPK1,MAPK12,MAPK8,MYC,MYH10,MYH14,MYH9,MYL6,MYL6B,MYL9,MYO10,MYO18A,NACA,NOS2,PDGFC,PIK3C3,PIK3CB,PIK3CG,PIK3R1,PIK3R3,PIK3R4,PIK3R5,PPM1J,PPP1R14B,RAC2,REL,RHOB,RHOBTB2,RHOC,RHOG,RHOT1,RND2,RND3,RPS6KA4,RSU1,TESK1,VEGFB,VEGFC
CDX Gastrointestinal Cancer Signaling Pathway	1.02	0.218	-0.762	AKT2,BMI1,BMP1,BMP7,CA1,CDH17,CDK2,CNTF,EGFR,FZD2,FZD4,FZD7,GSK3B,GUCY2C,HBEGF,HNF1A,HNF4A,IKBKE,IL15,IL1B,IL6R,JAK2,KLF5,LCT,LEF1,LTA,MAP2K2,MAPK1,MAPK12,PIK3C3,PIK3CB,PIK3CG,PIK3R1,PIK3R3,PIK3R4,PIK3R5,RAC2,REL,SALL4,SLC15A1,SMO,STAT3,TGFB1,TYK2
Retinoate Biosynthesis I	3.8	0.429	-0.775	ADH1B,ADH1C,ADH4,ADH7,AKR1B1,AKR1B10,AKR1C1/AKR1C2,AKR1C3,AKR1C4,ALDH1A2,ALDH8A1,DHRS9,RBP1,RBP2,RBP5,RDH10,RDH14,SDR16C5
PFKFB4 Signaling Pathway	1.74	0.312	-0.775	CREB3L3,FGF2,HK1,MAP2K2,MAPK1,NCOA3,PRKACA,PRKACB,PRKACG,PRKAG2,PRKAR1A,PRKAR2A,TGFB1,TP53,XDH
IL-1 Signaling	1.51	0.26	-0.775	ADCY3,ADCY7,ADCY9,ECSIT,GNAI2,GNAO1,GNAT2,GNB3,GNG11,GNG12,IKBKE,MAP3K14,MAP3K7,MAPK1,MAPK12,MAPK8,PRKACA,PRKACB,PRKACG,PRKAG2,PRKAR1A,PRKAR2A,REL,TAB1,TAB2
Crosstalk between Dendritic Cells and Natural Killer Cells	0.886	0.231	-0.775	CAMK2B,CAMK2D,CD209,CD28,CD80,CD86,HLA-A,HLA-B,HLA-C,HLA-E,HLA-F,HLA-G,ICAM3,IL15,IL2RB,IL2RG,IL3RA,LTA,REL,TNFRSF1B,TYROBP
Ferroptosis Signaling Pathway	4.08	0.318	-0.781	ABCA1,ALOX12,ARF3,BECN1,CBS/LOC102724560,CHAC1,CTH,FTH1,FTL,FTMT,GCH1,GCLC,H2AZ2,HRAS,HSPB1,LPCAT3,MAP2K2,MAPK1,NCOA4,PHKG2,PRKAA2,PRKAB1,PRKAB2,PRKAG2,RAF1,RAP1B,RBL2,RRAS,RRAS2,SAT1,SLC11A2,SLC39A14,SLC39A8,SLC3A2,SLC7A11,SP1,SQSTM1,STAT3,TFRC,TP53,VDAC2,YAP1
Histidine Degradation III	3.17	0.75	-0.816	AMDHD1,HAL,MTHFD1,MTHFD1L,MTHFD2L,UROC1
Folate Transformations I	2.77	0.667	-0.816	MTHFD1,MTHFD1L,MTHFD2L,MTHFR,SHMT1,SHMT2
Superpathway of Citrulline Metabolism	1.42	0.4	-0.816	ARG2,ASL,LOC102724788/PRODH,NOS1,NOS2,OAT
Pyrimidine Deoxyribonucleotides De Novo Biosynthesis I	0.656	0.261	-0.816	AK4,NME3,NME4,NME6,NME7,PCK1
MIF Regulation of Innate Immunity	0	0.159	-0.816	MAPK1,MAPK12,MAPK8,NOS2,PLA2G12B,REL,TP53
Hypoxia Signaling in the Cardiovascular System	0	0.158	-0.816	CREB3L3,EPO,HIF1AN,HSP90AA1,LDHA,MDM2,P4HB,TP53,UBE2F,UBE2H,UBE2K,UBE2Q2
Apelin Endothelial Signaling Pathway	3.39	0.298	-0.822	ADCY3,ADCY7,ADCY9,AKT2,APLNR,BORCS8-MEF2B,GNAI2,GNAO1,GNAT2,GNB3,GNG11,GNG12,HRAS,MAP2K2,MAPK1,MAPK12,MAPK8,MEF2A,MEF2C,PIK3C3,PIK3CB,PIK3CG,PIK3R1,PIK3R3,PIK3R4,PIK3R5,PRKAA2,PRKAB1,PRKAB2,PRKAG2,PRKCD,PRKCE,PRKCI,PRKCZ,PRKD3,RAF1,RAP1B,REL,RRAS,RRAS2,SP1,VCAM1
Glycolysis I	3.49	0.481	-0.832	ALDOB,ENO1,ENO3,GAPDH,GAPDHS,PFKL,PFKP,PGAM1,PGAM4,PGK1,PGK2,PKLR,TPI1
Phospholipases	0.783	0.232	-0.832	ABHD3,LCAT,LIPC,LPL,NAPEPLD,PDIA3,PLA1A,PLA2G12B,PLA2R1,PLB1,PLCD1,PLCH1,PLD3,PNPLA2,PNPLA3,PNPLA4
Sphingosine-1-phosphate Signaling	4.81	0.342	-0.845	ACER3,ADCY3,ADCY7,ADCY9,AKT2,ASAH2,ASAH2B,CASP1,CASP12,CASP14,CASP3,CASP4,CASP5,CASQ1,CDC42,GNAI2,MAPK1,PDGFC,PDGFRA,PDGFRB,PDIA3,PIK3C3,PIK3CB,PIK3CG,PIK3R1,PIK3R3,PIK3R4,PIK3R5,PLCD1,PLCH1,PTK2B,RAC2,RHOB,RHOBTB2,RHOC,RHOG,RHOT1,RND2,RND3,S1PR1,SMPD2
IL-3 Signaling	6.15	0.418	-0.87	AKT2,CRKL,ELK1,FOXO1,HRAS,IL3RA,INPP5D,JAK2,MAP2K2,MAPK1,PAK1,PIK3C3,PIK3CB,PIK3CG,PIK3R1,PIK3R3,PIK3R4,PIK3R5,PPP3R1,PRKCD,PRKCE,PRKCI,PRKCZ,PRKD3,PTPN6,RAF1,RAP1B,RRAS,RRAS2,STAT1,STAT3,STAT5A,STAT5B
Pancreatic Adenocarcinoma Signaling	3.9	0.317	-0.87	AKT2,BCL2L1,CCNE2,CDC42,CDK2,CDK4,CYP2E1,EGFR,ELK1,HBEGF,HDAC10,HDAC7,JAK2,MAP2K2,MAPK1,MAPK12,MAPK8,MDM2,NAPEPLD,PDGFC,PIK3C3,PIK3CB,PIK3CG,PIK3R1,PIK3R3,PIK3R4,PIK3R5,PLD3,RAF1,RALGDS,RBL2,REL,STAT1,STAT3,TGFB1,TGFBR1,TP53,TYK2,VEGFB,VEGFC
NUR77 Signaling in T Lymphocytes	0	0.0526	-0.894	CASP3,CD28,CD80,CD86,ESRRA,HDAC7,HLA-A,HLA-B,HLA-C,HLA-E,HLA-F,HLA-G,MAP2K2,MAP3K2,MAP3K3,MAPK1,MR1,NR4A1,PCNA,PPP3R1,PRKCD,PRKCE,PRKCI,PRKCZ,PRKD3,RPS6KA3,SIN3B
Huntington's Disease Signaling	12.5	0.36	-0.905	AKT2,ATP5F1A,ATP5F1D,ATP5PB,ATP5PF,BCL2L1,CAPN1,CAPN11,CAPN2,CAPNS1,CASP1,CASP12,CASP14,CASP3,CASP4,CASP5,CASQ1,CDK5,CLTA,CLTC,CREB3L3,CTSD,EGFR,GNB3,GNG11,GNG12,GRM1,HDAC10,HDAC7,HRAS,HSPA2,HSPA8,HSPA9,IFT57,MAPK1,MAPK8,NAPA,NAPG,NCOR1,NCOR2,NSF,PACSIN1,PIK3C3,PIK3CB,PIK3CG,PIK3R1,PIK3R3,PIK3R4,PIK3R5,POLR2B,POLR2I,PRKCD,PRKCE,PRKCI,PRKCZ,PRKD3,PSMA1,PSMA2,PSMA3,PSMA4,PSMA5,PSMA6,PSMA8,PSMB1,PSM…
Role of IL-17F in Allergic Inflammatory Airway Diseases	0.903	0.255	-0.905	CCL4,CREB3L3,IL1B,MAP2K2,MAPK1,MMP13,RAF1,REL,RPS6KA1,RPS6KA3,RPS6KA4,RPS6KA6
Chondroitin Sulfate Biosynthesis	0.323	0.19	-0.905	B3GALT6,B3GAT3,CHPF2,CHST3,SULT1A1,SULT1A2,SULT1A3/SULT1A4,SULT1C4,SULT1E1,SULT2A1,XYLT2
Oncostatin M Signaling	4.2	0.442	-0.943	ELK1,EPAS1,HRAS,JAK2,MAP2K2,MAPK1,MMP13,MMP3,MT2A,OSMR,RAF1,RAP1B,RRAS,RRAS2,STAT1,STAT3,STAT5A,STAT5B,TYK2
White Adipose Tissue Browning Pathway	3.61	0.304	-0.949	ADCY3,ADCY7,ADCY9,ADRB3,ANGPT2,BMP7,CACNA2D1,CACNA2D2,CACNA2D4,CACNB1,CREB3L3,FGF21,FGFR2,FGFRL1,HIF1AN,ITPR2,KLB,LDHA,LDHB,LIPE,MAPK1,MAPK12,MS4A2,PLIN1,PPARA,PRKAA2,PRKAB1,PRKAB2,PRKACA,PRKACB,PRKACG,PRKAG2,PRKAR1A,PRKAR2A,PRKG1,RXRB,RXRG,SIRT1,SLC16A1,THRA,THRB,UCP1
Role Of Chondrocytes In Rheumatoid Arthritis Signaling Pathway	2.81	0.284	-0.949	CAPN2,CASP1,CASP3,CEBPD,CEBPZ,CFLAR,CXCL12,CXCR4,FADD,FN1,IL1B,IL6R,ITGB1,JAK2,LRP1,LTA,MAP3K7,MAPK1,MAPK12,MMP10,MMP12,MMP13,MMP14,MMP20,MMP23B,MMP26,MMP27,MMP3,NOS2,PDGFC,PPP3R1,PRKAA2,PRKAB1,PRKAB2,PRKAG2,RPTOR,STAT3,TNFRSF1B,VEGFB,VEGFC
Neuregulin Signaling	3.28	0.308	-0.962	AKT2,BTC,CDK5,CRKL,EGFR,ELK1,ERBB3,ERRFI1,HBEGF,HRAS,HSP90AA1,ITGA1,ITGA3,ITGAE,ITGAV,ITGAX,ITGB1,ITGB7,MAP2K2,MAPK1,MYC,PIK3R1,PIK3R3,PRKCD,PRKCE,PRKCI,PRKCZ,PRKD3,RAF1,RAP1B,RPS6,RRAS,RRAS2,STAT5A,STAT5B,TMEFF2
Role of JAK family kinases in IL-6-type Cytokine Signaling	2.64	0.316	-1	BCL2L1,CEBPD,CNTF,HSP90AA1,IL11RA,IL27RA,IL6R,JAK2,MAPK1,MAPK12,MAPK8,MYC,OSMR,PDGFC,SERPINA10,SERPINA4,SOCS3,STAT1,STAT3,STAT5A,STAT5B,TGFB1,TYK2,VEGFB,VEGFC
Lysine Degradation II	2.35	0.8	-1	AASDH,AASDHPPT,AASS,ALDH7A1
Lysine Degradation V	2.35	0.8	-1	AASDH,AASDHPPT,ALDH7A1,PIPOX
Arginine Biosynthesis IV	1.94	0.667	-1	ASL,GLUD1,GLUD2,OAT
Tryptophan Degradation to 2-amino-3-carboxymuconate Semialdehyde	1.94	0.667	-1	AFMID,HAAO,KMO,TDO2
Thioredoxin Pathway	1.64	0.571	-1	SELENOT,TXN,TXNRD2,TXNRD3
Phosphatidylcholine Biosynthesis I	1.64	0.571	-1	CEPT1,CHKA,CHPT1,PCYT1B
Adenine and Adenosine Salvage III	1.64	0.571	-1	ADA,ADA2,ADAT3,PNP
Superoxide Radicals Degradation	1.4	0.5	-1	CAT,GPX7,SOD1,SOD3
Gαs Signaling	1.08	0.232	-1	ADCY3,ADCY7,ADCY9,ADD3,ADRB1,ADRB2,ADRB3,CREB3L3,CRHR1,ELK1,GNAI2,GNAO1,GNAT2,GNB3,GNG11,GNG12,HCK,MAP2K2,MAPK1,PRKACA,PRKACB,PRKACG,PRKAG2,PRKAR1A,PRKAR2A,PTGIR,RAPGEF3,RGS2,RYR1
Cardiomyocyte Differentiation via BMP Receptors	1.01	0.296	-1	ACVR2B,ACVRL1,BMP7,BMPR1A,BMPR2,MAP3K7,MEF2C,SMAD1
Assembly of RNA Polymerase I Complex	0.812	0.333	-1	POLR1A,POLR1B,POLR1D,TAF1C
Role of MAPK Signaling in Inhibiting the Pathogenesis of Influenza	0.78	0.228	-1	ABHD3,CASP3,CCL5,IL1B,LCAT,MAP2K2,MAP3K5,MAPK1,MAPK12,MAPK8,PLA2G12B,PLA2R1,PLB1,PNPLA2,PNPLA3,PNPLA4,RAF1,RPS6KA3
NAD biosynthesis II (from tryptophan)	0.714	0.308	-1	AFMID,HAAO,KMO,TDO2
Cholesterol Biosynthesis I	0.714	0.308	-1	DHCR7,LBR,MSMO1,NSDHL
Cholesterol Biosynthesis II (via 24,25-dihydrolanosterol)	0.714	0.308	-1	DHCR7,LBR,MSMO1,NSDHL
Cholesterol Biosynthesis III (via Desmosterol)	0.714	0.308	-1	DHCR7,LBR,MSMO1,NSDHL
Urate Biosynthesis/Inosine 5'-phosphate Degradation	0.631	0.286	-1	IMPDH1,NT5E,PNP,XDH
IL-17A Signaling in Gastric Cells	0.29	0.192	-1	CCL5,EGFR,MAPK1,MAPK12,MAPK8
ICOS-ICOSL Signaling in T Helper Cells	0	0.0533	-1.043	AKT2,CAMK2B,CAMK2D,CD28,CD4,CD80,CD86,GRAP2,HLA-A,HLA-B,IKBKE,IL2RB,IL2RG,INPP5D,ITK,ITPR2,NFATC3,PIK3C3,PIK3CB,PIK3CG,PIK3R1,PIK3R3,PIK3R4,PIK3R5,PLEKHA1,PPP3R1,REL
RANK Signaling in Osteoclasts	4.59	0.363	-1.061	AKT2,BIRC2,BIRC3,ELK1,GSN,IKBKE,MAP2K2,MAP3K13,MAP3K14,MAP3K15,MAP3K2,MAP3K3,MAP3K5,MAP3K6,MAP3K7,MAP3K8,MAPK1,MAPK12,MAPK8,PIK3C3,PIK3CB,PIK3CG,PIK3R1,PIK3R3,PIK3R4,PIK3R5,PPP3R1,PTK2B,RAF1,REL,TAB2,TNFRSF11A,XIAP
Extrinsic Prothrombin Activation Pathway	7.19	0.812	-1.134	F10,F12,F13A1,F13B,F3,F5,F7,FGA,FGB,FGG,PROC,SERPINC1,TFPI
Growth Hormone Signaling	5.78	0.423	-1.134	ELK1,GHR,IGF2,IGFALS,JAK2,MAPK1,ONECUT1,PIK3C3,PIK3CB,PIK3CG,PIK3R1,PIK3R3,PIK3R4,PIK3R5,PRKCD,PRKCE,PRKCI,PRKCZ,PRKD3,PTPN6,RPS6KA1,RPS6KA3,RPS6KA4,RPS6KA6,SOCS3,SOCS7,STAT1,STAT3,STAT5A,STAT5B
Eicosanoid Signaling	0.572	0.214	-1.134	ABHD3,AKR1C3,ALOX12,LCAT,LTA4H,LTB4R,PLA2G12B,PLA2R1,PLB1,PNPLA2,PNPLA3,PNPLA4,PTGDS,PTGIR,TBXAS1
Coagulation System	5.86	0.543	-1.147	F10,F12,F13A1,F13B,F3,F5,F7,F9,FGA,FGB,FGG,KLKB1,PLG,PROC,SERPINC1,SERPIND1,SERPINF2,TFPI,VWF
Thrombin Signaling	3.37	0.271	-1.18	ADCY3,ADCY7,ADCY9,AKT2,ARHGEF1,ARHGEF10,ARHGEF10L,ARHGEF15,ARHGEF28,ARHGEF37,CAMK1G,CAMK2B,CAMK2D,CDC42,EGFR,ELK1,F2RL3,GATA5,GNAI2,GNAO1,GNAT2,GNB3,GNG11,GNG12,HRAS,ITPR2,MAP2K2,MAPK1,MAPK12,MYL6,MYL6B,MYL9,PDIA3,PIK3C3,PIK3CB,PIK3CG,PIK3R1,PIK3R3,PIK3R4,PIK3R5,PLCD1,PLCH1,PRKCD,PRKCE,PRKCI,PRKCZ,PRKD3,RAC2,RAF1,RAP1B,REL,RHOB,RHOBTB2,RHOC,RHOG,RHOT1,RND2,RND3,ROCK1,RRAS,RRAS2
CLEAR Signaling Pathway	6.2	0.298	-1.193	AKT2,ATP6AP1,ATP6AP2,ATP6V0E2,ATP6V1A,ATP6V1B2,ATP6V1C1,ATP6V1D,ATP6V1E1,ATP6V1E2,ATP6V1G1,ATP6V1H,BECN1,BLOC1S1,BMPR1A,BMPR2,BMT2,BNIP3,CD63,CREB3L3,CTSD,CTSF,DDIT4,EGFR,FGF2,FGF21,FGFR2,FLT4,GALNS,GBA,GHR,GLMP,GNS,GSK3B,HGF,HPS5,HRAS,IGF2R,INSR,ITPR2,LAMP1,LAMTOR2,MAP4K3,MAPK1,MAPK12,MAPK6,MCOLN1,NPRL2,PDGFRA,PDGFRB,PINK1,PPARA,PPM1J,PPP3R1,PRKAA2,PRKAB1,PRKAB2,PRKAG2,PRKCD,PRKCE,PRKCI,PRKCZ,PR…
Necroptosis Signaling Pathway	2.97	0.282	-1.206	BIRC2,BIRC3,CAMK2B,CAMK2D,CAPN1,CAPN11,CAPN2,CAPNS1,CASP1,CFLAR,FADD,GLUD1,GLUL,IRF9,MAP3K7,MDM2,MERTK,PLA2G12B,PPP3R1,PYGL,RBL2,SHARPIN,SLC25A3,SLC25A5,STAT1,STAT2,TAB1,TAB2,TIMM10,TIMM13,TIMM17A,TIMM23,TIMM23B,TIMM44,TIMM9,TNFRSF10A,TNFRSF10B,TNFRSF1B,TOMM6,TP53,TRADD,TRPM7,VDAC2,VDAC3
cAMP-mediated signaling	0.824	0.208	-1.206	ADCY3,ADCY7,ADCY9,ADRB1,ADRB2,ADRB3,AKAP1,AKAP11,AKAP12,APLNR,CAMK1G,CAMK2B,CAMK2D,CREB3L3,CRHR1,ENPP1,FICD,GABBR2,GDE1,GDPD3,GNAI2,GNAO1,LPAR1,LTB4R,MAP2K2,MAPK1,NAPEPLD,P2RY14,PDE1A,PDE6B,PDE6D,PDE8A,PKIG,PPP3R1,PRKACA,PRKACB,PRKACG,PRKAR1A,PRKAR2A,PTGIR,RAF1,RAPGEF3,RGS2,RGS4,RPS6KA1,RXFP4,S1PR1,SMPDL3A,STAT3
Pyridoxal 5'-phosphate Salvage Pathway	1.46	0.277	-1.213	AKT2,CDK2,CDK4,CDK5,G6PC1,MAP2K2,MAP3K6,MAP3K8,MAPK1,MAPK6,MAPK8,PAK1,PAK2,PDXK,PIM1,PRKAA2,PRKCD,PRKCE
PI3K Signaling in B Lymphocytes	0	0.0592	-1.219	AKT2,ATF3,ATF5,ATF6B,BTK,C3,CAMK2B,CAMK2D,ELK1,HRAS,IKBKE,INPP5D,ITPR2,LYN,MALT1,MAP2K2,MAPK1,NFATC3,PDIA3,PIK3CB,PIK3CG,PIK3R1,PLCD1,PLCH1,PLEKHA1,PPP3R1,PRKCI,PRKCZ,RAF1,RAP1B,REL,RRAS,RRAS2,SYK,VAV3
Bile Acid Biosynthesis, Neutral Pathway	3.43	0.556	-1.265	AKR1C1/AKR1C2,AKR1C3,AKR1C4,AMACR,CYP27A1,CYP3A4,CYP7A1,CYP8B1,SCP2,SLC27A5
Glutathione-mediated Detoxification	0.943	0.27	-1.265	ANPEP,GGH,GSTK1,GSTM3,GSTO1,GSTO2,GSTT2/GSTT2B,GSTZ1,MGST1,MGST2
CSDE1 Signaling Pathway	0	0.179	-1.265	AKT2,DDX6,FABP7,FN1,MYC,PAIP1,RPL9,SYNCRIP,TGFB1,TRIO
Antiproliferative Role of TOB in T Cell Signaling	0	0.0235	-1.265	CCNE2,CD28,CDK2,CUL1,MAPK1,RPS6KA1,TGFB1,TGFBR1,TOB1,TWSG1
Cell Cycle: G1/S Checkpoint Regulation	1.04	0.25	-1.291	BMI1,CCND2,CCNE2,CDK2,CDK4,CUL1,FOXO1,GNL3,GSK3B,HDAC10,HDAC7,MDM2,MYC,RBL2,RPL5,TGFB1,TP53
Estrogen Receptor Signaling	9.52	0.306	-1.307	ADCY3,ADCY7,ADCY9,AGT,AKT2,ARG2,ATP5F1A,ATP5F1D,ATP5PB,CACNA2D1,CACNA2D2,CACNA2D4,CACNB1,CAV1,CFL1,CREB3L3,CYC1,DDX5,EGFR,EIF2B1,EIF2B4,EIF2B5,ESR1,ESR2,FBXO32,FOXO1,FOXO6,GNAI2,GNAO1,GNAT2,GNB3,GNG11,GNG12,GPS2,GSK3B,HRAS,HSP90AA1,IGF2,IGF2R,JAK2,MAP2K2,MAPK1,MDK,MED17,MMP10,MMP12,MMP13,MMP14,MMP20,MMP23B,MMP26,MMP27,MMP3,MT-CYB,MT-ND1,MT-ND3,MT-ND4,MT-ND5,MYC,MYL6,MYL6B,MYL9,NCOA3,NCOR1,NCOR2,N…
AMPK Signaling	4.18	0.281	-1.313	ADRA1A,ADRB1,ADRB2,ADRB3,AK2,AK4,AKT2,CPT1B,CREB3L3,EEF2,EEF2K,FASN,FOXO1,FOXO6,GNAI2,GNAO1,GNAT2,GNB3,GNG11,GNG12,GYS1,GYS2,HNF4A,INSR,LIPE,MAP3K7,MAPK1,MAPK12,MLYCD,ORAI1,PCK2,PFKFB1,PFKFB2,PFKFB3,PFKL,PFKP,PHLPP1,PIK3C3,PIK3CB,PIK3CG,PIK3R1,PIK3R3,PIK3R4,PIK3R5,PPM1B,PPM1E,PPM1H,PPM1J,PPM1K,PPM1M,PRKAA2,PRKAB1,PRKAB2,PRKACA,PRKACB,PRKACG,PRKAG2,PRKAR1A,PRKAR2A,RPTOR,SIRT1,SLC2A1,SMARCC1,SMARCD…
Noradrenaline and Adrenaline Degradation	6.1	0.541	-1.342	ADH1A,ADH1B,ADH1C,ADH4,ADH5,ADH6,ADH7,ALDH1A2,ALDH1B1,ALDH3A1,ALDH3B1,ALDH4A1,ALDH7A1,ALDH9A1,COMT,DHRS2,DHRS9,IL4I1,MAOB,SMOX
Folate Polyglutamylation	3.73	1	-1.342	FPGS,MTHFD1,MTHFD1L,SHMT1,SHMT2
Purine Ribonucleosides Degradation to Ribose-1-phosphate	2.77	0.667	-1.342	ADA,ADA2,ADAT3,PGM2,PGM2L1,PNP
Polyamine Regulation in Colon Cancer	2.61	0.339	-1.342	AKT2,AZIN1,BCL2L11,EIF5A2,GSK3B,LIN28A,MAP2K2,MAPK1,MTA1,MYC,RAF1,RPTOR,SAT1,SAT2,SLC22A16,SLC3A2,SMOX,SMS,STIM1,TP53
Glycogen Biosynthesis II (from UDP-D-Glucose)	2.55	0.714	-1.342	GBE1,GYG1,GYS1,GYS2,UGP2
Glutaryl-CoA Degradation	1.91	0.421	-1.342	ACAA2,ACAT1,CA1,CYP2S1,GCDH,HACD1,HSD17B4,TBXAS1
Superpathway of Cholesterol Biosynthesis	0.372	0.207	-1.342	ACAA2,ACAT1,DHCR7,LBR,MSMO1,NSDHL
Opioid Signaling Pathway	3.13	0.257	-1.344	ADCY3,ADCY7,ADCY9,AKT2,AP2M1,AP2S1,CACNA2D1,CACNA2D2,CACNA2D4,CACNB1,CAMK1G,CAMK2B,CAMK2D,CDC42,CLTA,CLTC,CREB3L3,ELK1,FRK,GNAI2,GNAO1,GNAT2,GNB3,GNG11,GNG12,GRIN1,GSK3B,HCK,HNF1A,HRAS,ITPR2,LEF1,LYN,MAP2K2,MAPK1,MAPK12,MAPK6,MYC,NOS1,OGFR,PDE1A,PIK3CG,PNOC,PPP3R1,PRKACA,PRKACB,PRKACG,PRKAG2,PRKAR1A,PRKAR2A,PRKCD,PRKCE,PRKCI,PRKCZ,PRKD3,RAC2,RAF1,RAP1B,RGS13,RGS16,RGS3,RGS4,RGS6,RGS8,RPS6KA1,RPS6…
MSP-RON Signaling In Macrophages Pathway	1.12	0.235	-1.347	CREB3L3,F12,HRAS,IFNGR1,IKBKE,JAK2,KLK10,KLKB1,MAPK1,MST1,MST1R,NOS2,PIK3C3,PIK3CB,PIK3CG,PIK3R1,PIK3R3,PIK3R4,PIK3R5,PRKCZ,RAP1B,REL,RRAS,RRAS2,SOCS3,ST14,STAT1,STAT3
Cancer Drug Resistance By Drug Efflux	1.96	0.31	-1.414	ABCC10,ABCG2,AKT2,FOXO1,FOXO6,HRAS,MAP2K2,MAPK1,MDM2,PIK3CB,PIK3CG,PIK3R1,PIK3R3,RAF1,RAP1B,RRAS,RRAS2,TP53
Purine Nucleotides Degradation II (Aerobic)	1.91	0.421	-1.414	ADA,ADA2,ADAT3,GDA,IMPDH1,NT5E,PNP,XDH
Apelin Cardiac Fibroblast Signaling Pathway	1.38	0.348	-1.414	AKT2,ANGPT2,APLNR,PRKAA2,PRKAB1,PRKAB2,PRKAG2,TGFB1
Dermatan Sulfate Biosynthesis (Late Stages)	0	0.17	-1.414	CHST3,DSEL,SULT1A1,SULT1A2,SULT1A3/SULT1A4,SULT1C4,SULT1E1,SULT2A1
Triacylglycerol Degradation	1.88	0.305	-1.5	AARSD1,ABHD12,ABHD2,CEL,CES1,CES2,LIPC,LIPE,LPL,PLA1A,PLB1,PNLIP,PNLIPRP3,PNPLA2,PNPLA3,PNPLA4,RPE65,TNFAIP6
Unfolded protein response	1.59	0.267	-1.508	CD82,CEBPD,CEBPZ,DNAJA3,DNAJA4,DNAJB7,DNAJB8,DNAJB9,DNAJC1,DNAJC10,DNAJC11,DNAJC15,DNAJC16,DNAJC4,DNAJC5G,HSPA2,HSPA8,HSPA9,MAP3K5,MAPK8,MBTPS1,P4HB,PDIA2,VCP
Macrophage Alternative Activation Signaling Pathway	1.02	0.218	-1.508	ABCA1,ACLY,AKT2,CLEC10A,CREB3L3,CSF1R,EPAS1,FCER2,IL10RB,IL13RA1,IL1B,IL2RG,IRF5,JAK2,LLGL1,LPL,MAF,MAPK1,MAPK12,MRC1,MYC,NOS2,NR1H3,PIK3C3,PIK3CB,PIK3CG,PIK3R1,PIK3R3,PIK3R4,PIK3R5,PPARD,REL,RPS6KA1,RPS6KA4,RPTOR,RXRB,RXRG,SOCS3,STAT1,STAT3,SYK,TGFB1,THBS1,TYK2
RHOGDI Signaling	2.07	0.245	-1.521	ACTR2,ARHGAP35,ARHGAP4,ARHGDIG,ARHGEF1,ARHGEF10,ARHGEF15,ARPC1B,ARPC3,ARPC4,ARPC5,CDC42,CDH17,CDH3,CDH6,CFL1,DGKZ,ESR1,ESR2,EZR,GNAI2,GNAO1,GNAT2,GNB3,GNG11,GNG12,GRIP1,ITGA1,ITGA3,ITGAE,ITGAV,ITGAX,ITGB1,ITGB7,MSN,MYH10,MYH14,MYH9,MYL6,MYL6B,MYL9,MYO10,MYO18A,PAK1,PAK2,RAC2,RHOB,RHOBTB2,RHOC,RHOG,RHOT1,RND2,RND3,ROCK1
Stearate Biosynthesis I (Animals)	5.94	0.429	-1.528	ACOT11,ACOT7,ACOT9,ACSBG1,ACSBG2,ACSL1,ACSM1,AKR1B10,ASPG,CYP2E1,CYP4A11,CYP4A22,DHRS11,ELOVL1,ELOVL2,ELOVL6,FASN,HNF4A,MBLAC2,OSGEPL1,PPT1,PTGR1,SIRT1,SIRT4,SLC27A1,SLC27A4,SLC27A5,SLC27A6,TBXAS1,THEM4
Gαq Signaling	3.76	0.294	-1.543	ADRA1A,AKT2,BTK,CDC42,ELK1,GNAI2,GNAO1,GNAT2,GNB3,GNG11,GNG12,GRM1,GSK3B,GYS1,GYS2,IKBKE,ITPR2,MAP2K2,MAPK1,NAPEPLD,NFATC3,PIK3C3,PIK3CB,PIK3CG,PIK3R1,PIK3R3,PIK3R4,PIK3R5,PLD3,PPP3R1,PRKCD,PRKCE,PRKCI,PRKCZ,PRKD3,PTK2B,RAC2,RAF1,REL,RGS16,RGS2,RGS4,RHOB,RHOBTB2,RHOC,RHOG,RHOT1,RND2,RND3,ROCK1
Insulin Secretion Signaling Pathway	6.53	0.305	-1.585	ADCY3,ADCY7,ADCY9,CACNA2D1,CACNA2D2,CACNA2D4,CACNB1,CAMK2B,CAMK2D,CREB3L3,DLD,EIF2B1,EIF2B4,EIF2B5,EIF2S1,EIF4A2,EIF4EBP2,EIF4EBP3,EIF4G2,EIF4G3,FURIN,GCG,GHR,HCK,HNF1A,INSR,ITPR2,JAK2,LYN,MAFA,MAPK1,MAPK12,NAPA,NAPG,NSF,PAIP1,PC,PDHB,PDIA3,PIK3C3,PIK3CB,PIK3CG,PIK3R1,PIK3R3,PIK3R4,PIK3R5,PLCD1,PLCH1,PRKACA,PRKACB,PRKACG,PRKAG2,PRKAR1A,PRKAR2A,PRKCD,PRKCE,PRKCI,PRKCZ,PRKD3,PRLR,RAP1B,RYR1,SEC61A1…
Intrinsic Prothrombin Activation Pathway	2.32	0.357	-1.604	COL18A1,COL1A2,F10,F12,F13A1,F13B,F5,F9,FGA,FGB,FGG,KLK10,KLKB1,PROC,SERPINC1
Heparan Sulfate Biosynthesis (Late Stages)	0.306	0.185	-1.604	AARSD1,CES2,CHST3,EXT1,EXTL2,LIPE,PLA1A,RPE65,SULT1A1,SULT1A2,SULT1A3/SULT1A4,SULT1C4,SULT1E1,SULT2A1,TNFAIP6
Th17 Activation Pathway	0	0.031	-1.604	AHR,HSP90AA1,IL12RB1,IL12RB2,IL1B,IL23R,IL6R,JAK2,NFATC3,REL,RORC,SOCS3,STAT3,STAT4,TYK2
BMP signaling pathway	2.36	0.297	-1.633	ACVR2B,ACVRL1,BMP1,BMP7,BMPR1A,BMPR2,HRAS,MAP2K2,MAP3K7,MAPK1,MAPK12,MAPK8,PRKACA,PRKACB,PRKACG,PRKAG2,PRKAR1A,PRKAR2A,RAF1,RAP1B,REL,RRAS,RRAS2,SMAD1,SOSTDC1,TAB1,XIAP
Adenosine Nucleotides Degradation II	1.28	0.375	-1.633	ADA,ADA2,ADAT3,NT5E,PNP,XDH
Apelin Muscle Signaling Pathway	0.851	0.25	-1.633	AKT2,APLNR,GNAI2,GNAO1,GNAT2,GNB3,GNG11,GNG12,PRKAA2,PRKAB1,PRKAB2,PRKAG2
Pregnenolone Biosynthesis	2.32	0.407	-1.667	CYP26B1,CYP27A1,CYP2E1,CYP46A1,CYP4A11,CYP4A22,CYP4F11,CYP4X1,MICAL1,MICAL2,MICAL3
SPINK1 Pancreatic Cancer Pathway	1.49	0.283	-1.698	CELA1,CELA2A,CELA2B,CPA1,CPB1,CPB2,CTRB2,CTRL,ELANE,KLK10,KLKB1,MMP12,PRSS1,PRSS2,PRSS3,TGFB1,TGFBR1
Gluconeogenesis I	2.88	0.444	-1.732	ALDOB,ENO1,ENO3,GAPDH,GAPDHS,MDH1,ME1,ME3,PGAM1,PGAM4,PGK1,PGK2
PPARα/RXRα Activation	6.76	0.333	-1.807	ABCA1,ACAA1,ACADL,ACOX1,ACVR1B,ACVR2B,ADCY3,ADCY7,ADCY9,ADIPOR2,APOA1,BCL3,BMPR2,CPT1B,CYP2C18,CYP2C19,CYP2C8,CYP2C9,FASN,GHR,GK,GOT2,GPD1,GPD2,HELZ2,HRAS,HSP90AA1,IKBKE,IL1B,INSR,JAK2,LPL,MAP2K2,MAP3K14,MAP3K7,MAPK1,MAPK8,MEF2C,NCOA3,NCOR1,NCOR2,NR0B2,PDIA3,PLCD1,PLCH1,PPARA,PRKAA2,PRKAB1,PRKAB2,PRKACA,PRKACB,PRKACG,PRKAG2,PRKAR1A,PRKAR2A,RAF1,RAP1B,REL,RRAS,RRAS2,SLC27A1,STAT5B,TGFB1,TGFBR1,TGF…
Ethanol Degradation II	5.14	0.514	-1.886	ACSL1,ACSS3,ADH1A,ADH1B,ADH1C,ADH4,ADH5,ADH6,ADH7,ALDH1A2,ALDH1B1,ALDH3A1,ALDH3B1,ALDH4A1,ALDH7A1,ALDH9A1,DHRS2,DHRS9
Chondroitin Sulfate Biosynthesis (Late Stages)	0	0.14	-1.89	CHST3,SULT1A1,SULT1A2,SULT1A3/SULT1A4,SULT1C4,SULT1E1,SULT2A1
Tryptophan Degradation III (Eukaryotic)	3.7	0.5	-1.897	ACAA2,ACAT1,ACMSD,AFMID,CA1,CYP2S1,GCDH,HAAO,HACD1,HSD17B4,KMO,TBXAS1,TDO2
CDP-diacylglycerol Biosynthesis I	2.63	0.44	-1.897	AGPAT2,AGPAT3,AGPAT4,CDS1,CRLS1,GPAT3,LCLAT1,LPCAT3,MBOAT2,PNPLA3,TAFAZZIN
Phosphatidylglycerol Biosynthesis II (Non-plastidic)	2.32	0.407	-1.897	AGPAT2,AGPAT3,AGPAT4,CDS1,CRLS1,GPAT3,LCLAT1,LPCAT3,MBOAT2,PNPLA3,TAFAZZIN
Salvage Pathways of Pyrimidine Ribonucleotides	1.97	0.278	-1.961	AK4,AKT2,CDA,CDK2,CDK4,CDK5,G6PC1,MAP2K2,MAP3K6,MAP3K8,MAPK1,MAPK6,MAPK8,NME3,NME4,NME6,NME7,PAK1,PAK2,PCK1,PIM1,PRKAA2,PRKCD,PRKCE,UCK1,UCKL1,UPP2
2-ketoglutarate Dehydrogenase Complex	2.98	1	-2	DHTKD1,DLD,DLST,OGDH
Tyrosine Degradation I	2.35	0.8	-2	FAH,GSTZ1,HGD,TAT
Guanosine Nucleotides Degradation III	0.714	0.308	-2	GDA,NT5E,PNP,XDH
Methionine Degradation I (to Homocysteine)	0.29	0.192	-2	AHCY,ALKBH8,EHMT1,MAT1A,MAT2A
Role of JAK2 in Hormone-like Cytokine Signaling	4.5	0.403	-2.041	BCL2L1,BIRC3,CCND2,CYP3A4,CYP3A43,CYP3A5,CYP3A7,CYP3A7-CYP3A51P,EPO,EPOR,GHR,JAK2,PDGFC,PRLR,PTPN6,SH2B1,SOCS3,STAT1,STAT3,STAT5A,STAT5B,THPO,TYK2,VEGFB,VEGFC
HIF1α Signaling	7.8	0.341	-2.047	AKT2,CAMK1G,CAMK2B,CAMK2D,ELOB,EPO,FGF2,FLT4,HGF,HIF1AN,HK1,HRAS,HSP90AA1,HSPA2,HSPA8,HSPA9,IGF2,IL6R,LDHA,LDHB,MAP2K2,MAPK1,MDM2,MET,MKNK2,MMP10,MMP12,MMP13,MMP14,MMP20,MMP23B,MMP26,MMP27,MMP3,NOS2,PDGFC,PIK3C3,PIK3CB,PIK3CG,PIK3R1,PIK3R3,PIK3R4,PIK3R5,PPP3R1,PRKCD,PRKCE,PRKCI,PRKCZ,PRKD3,RAC2,RACK1,RAF1,RAN,RAP1B,RBX1,RORC,RPS6,RRAS,RRAS2,SAT1,SAT2,SLC2A1,SLC2A14,SLC2A2,SLC2A3,SLC2A8,STAT3,TGFB…
Acute Phase Response Signaling	9.01	0.368	-2.064	AGT,AHSG,AKT2,AMBP,APOA1,C1QA,C1QC,C1R,C3,C4A/C4B,C9,CFB,CP,CRABP2,ECSIT,ELK1,FGA,FGB,FGG,FN1,FTL,HAMP,HNF1A,HP,HPX,HRAS,IKBKE,IL1B,IL6R,ITIH2,JAK2,KLKB1,MAP2K2,MAP3K14,MAP3K5,MAP3K7,MAPK1,MAPK12,MAPK8,MBL2,ORM1,ORM2,OSMR,PIK3CB,PIK3CG,PIK3R1,PIK3R3,PLG,RAF1,RAP1B,RBP1,RBP2,RBP4,RBP5,REL,RRAS,RRAS2,SERPIND1,SERPINF2,SERPING1,SOCS3,SOCS7,STAT3,TAB1,TNFRSF1B,TRADD,TTR,VWF
Ubiquinol-10 Biosynthesis (Eukaryotic)	2.79	0.419	-2.111	BCKDHA,COQ2,CYP26B1,CYP2E1,CYP46A1,CYP4A11,CYP4A22,CYP4F11,CYP4X1,DDT,MICAL1,MICAL2,MICAL3
Leucine Degradation I	1.91	0.556	-2.236	AUH,BCAT1,IVD,MCCC1,MCCC2
Histidine Degradation VI	3.3	0.464	-2.309	AMDHD1,CYP26B1,CYP2E1,CYP46A1,CYP4A11,CYP4A22,CYP4F11,CYP4X1,HAL,MICAL1,MICAL2,MICAL3,UROC1
Fatty Acid β-oxidation I	3.84	0.457	-2.324	ACAA1,ACAA2,ACSBG1,ACSBG2,ACSL1,ACSM1,AUH,ECHS1,ECI2,HSD17B4,IVD,SCP2,SLC27A1,SLC27A4,SLC27A5,SLC27A6
Apelin Adipocyte Signaling Pathway	4.06	0.348	-2.335	ADCY3,ADCY7,ADCY9,APLNR,CAT,GNAI2,GPX3,GPX5,GPX7,GSTK1,GSTT2/GSTT2B,GSTZ1,LIPE,MAPK1,MAPK12,MAPK6,MAPK8,MGST1,MGST2,PLIN1,PRKAA2,PRKAB1,PRKAB2,PRKACA,PRKACB,PRKACG,PRKAG2,PRKAR1A,PRKAR2A,RAC2,SOD1,UCP1
Triacylglycerol Biosynthesis	4.49	0.418	-2.357	AGPAT2,AGPAT3,AGPAT4,ASPG,CRLS1,DGAT1,DGAT2,ELOVL1,ELOVL2,ELOVL6,GPAT3,LCLAT1,LPCAT3,LPIN1,LPIN2,MBOAT2,MOGAT1,OSGEPL1,PLPP3,PNPLA3,SIRT1,SIRT4,TAFAZZIN
Isoleucine Degradation I	2.07	0.444	-2.449	ACAA2,ACAD8,ACAT1,AUH,BCAT1,DLD,ECHS1,HSD17B4
Cysteine Biosynthesis III (mammalia)	0.644	0.25	-2.449	AHCY,ALKBH8,CBS/LOC102724560,CTH,EHMT1,MAT1A,MAT2A
PXR/RXR Activation	8.72	0.508	-2.611	ABCB11,ABCB9,AKT2,CES2,CYP1A2,CYP2A6 (includes others),CYP2C19,CYP2C8,CYP2C9,CYP3A4,CYP3A5,CYP3A7,CYP7A1,FOXO1,G6PC1,HNF4A,IGFBP1,INSR,NR0B2,NR1I2,NR1I3,PAPSS2,PCK2,PPARA,PRKACA,PRKACB,PRKACG,PRKAG2,PRKAR1A,PRKAR2A,SULT2A1,UGT1A1,UGT1A9 (includes others)
Glycine Betaine Degradation	3.36	0.7	-2.646	BHMT,BHMT2,DMGDH,PIPOX,SARDH,SHMT1,SHMT2
Erythropoietin Signaling Pathway	3.31	0.282	-2.714	AKT2,BCL2L1,BIRC2,BIRC3,CCND2,CNTF,ELK1,EPO,EPOR,GSK3B,HBB,HBD,HBG1,HBG2,HBQ1,HBZ,HRAS,IL15,IL1B,ITPR2,JAK2,LTA,MACROH2A2,MAP2K2,MAPK1,MDM2,PIK3C3,PIK3CB,PIK3CG,PIK3R1,PIK3R3,PIK3R4,PIK3R5,PRKCD,PRKCE,PRKCI,PRKCZ,PRKD3,PTPN6,RAC2,RAF1,RAP1B,REL,RRAS,RRAS2,STAT5A,STAT5B,TGFB1,TP53,XIAP
Retinol Biosynthesis	5.91	0.489	-2.837	AKR1B10,AKR1C3,BCO1,CEL,CES1,CES2,CES4A,CES5A,DHRS9,LIPC,LIPE,LPL,PLB1,PNLIP,PNLIPRP3,PNPLA2,PNPLA3,PNPLA4,RBP1,RBP2,RBP5,RDH10,RDH14
Systemic Lupus Erythematosus In T Cell Signaling Pathway	0	0.0949	-2.84	AKT2,CASP1,CASP12,CASP14,CASP3,CASP4,CASP5,CASQ1,CD28,CD80,CD86,CDC42,CREB3L3,DNMT1,ESR1,EZR,GADD45A,GNAI2,HLA-A,HLA-B,HLA-C,HLA-E,HLA-F,HLA-G,HRAS,MAP2K2,MAPK1,MR1,MSN,NOS1,NOS2,ORAI1,PIK3C3,PIK3CB,PIK3CG,PIK3R1,PIK3R3,PIK3R4,PIK3R5,PPM1J,PPP3R1,RAB4A,RAC2,RAP1B,RHOB,RHOBTB2,RHOC,RHOG,RHOT1,RND2,RND3,ROCK1,RORC,RPTOR,RRAS,RRAS2,SP1,STAT3,STIM1,SYK,YES1
HOTAIR Regulatory Pathway	2.09	0.258	-2.967	AEBP2,AKT2,AR,ATXN1,COL1A2,DNMT3B,DZIP3,ESR1,ESR2,HNF1A,KMT2C,LEF1,MDM2,MET,MMP10,MMP12,MMP13,MMP14,MMP20,MMP23B,MMP26,MMP27,MMP3,MYC,PCDH10,PIK3C3,PIK3CB,PIK3CG,PIK3R1,PIK3R3,PIK3R4,PIK3R5,REL,REST,RHOC,ROCK1,STAT3,STK38,SUZ12,TGFB1,WIF1,XIAP
Estrogen Biosynthesis	7.79	0.556	-3.128	AKR1B10,AKR1B15,AKR1C1/AKR1C2,AKR1C3,AKR1C4,CYP1A1,CYP1A2,CYP2A6 (includes others),CYP2C18,CYP2C19,CYP2C8,CYP2C9,CYP2E1,CYP2J2,CYP2S1,CYP2U1,CYP3A4,CYP3A5,CYP3A7,CYP4X1,DHRS11,HSD17B12,HSD17B14,HSD17B4,POR
Valine Degradation I	3.43	0.524	-3.162	ABAT,ACAD8,ALDH6A1,AUH,BCAT1,BCKDHA,BCKDHB,DLD,ECHS1,HIBCH,HSD17B4
TCA Cycle II (Eukaryotic)	2.39	0.435	-3.162	DLD,DLST,FH,IDH3A,MDH1,OGDH,SDHA,SDHD,SUCLA2,SUCLG1
Xenobiotic Metabolism AHR Signaling Pathway	6.53	0.414	-3.212	ABCG2,AHR,ALDH16A1,ALDH1A2,ALDH1B1,ALDH1L1,ALDH1L2,ALDH3A1,ALDH3B1,ALDH4A1,ALDH5A1,ALDH6A1,ALDH7A1,ALDH8A1,ALDH9A1,CYP1A1,CYP1A2,GSTK1,GSTM3,GSTO1,GSTO2,GSTT2/GSTT2B,GSTZ1,HSP90AA1,IL1B,MGST1,MGST2,PON1,PTGES3,REL,UGT1A1,UGT1A3,UGT1A4,UGT1A5,UGT1A6,UGT1A9 (includes others)
Xenobiotic Metabolism General Signaling Pathway	12.4	0.441	-3.654	AHR,AKT2,FTL,GCLC,GSTK1,GSTM3,GSTO1,GSTO2,GSTT2/GSTT2B,GSTZ1,HRAS,MAF,MAP2K2,MAP3K13,MAP3K14,MAP3K15,MAP3K2,MAP3K3,MAP3K5,MAP3K6,MAP3K7,MAP3K8,MAPK1,MAPK12,MAPK8,MGST1,MGST2,NR1H3,NR1I2,NR1I3,PIK3C3,PIK3CB,PIK3CG,PIK3R1,PIK3R3,PIK3R4,PIK3R5,PPARA,PRKCD,PRKCE,PRKCI,PRKCZ,PRKD3,RAF1,RAP1B,RBX1,RRAS,RRAS2,UGT1A1,UGT1A3,UGT1A4,UGT1A5,UGT1A6,UGT1A9 (includes others),UGT2A1,UGT2B10,UGT2B11,UGT2B15,UGT2…
Superpathway of Methionine Degradation	2.44	0.366	-3.742	AHCY,ALKBH8,BHMT,BHMT2,CBS/LOC102724560,CDO1,CTH,DLD,EHMT1,GOT1,GOT2,MAT1A,MAT2A,MCEE,SUOX
Xenobiotic Metabolism PXR Signaling Pathway	15.5	0.432	-3.842	ALDH16A1,ALDH1A2,ALDH1B1,ALDH1L1,ALDH1L2,ALDH3A1,ALDH3B1,ALDH4A1,ALDH5A1,ALDH6A1,ALDH7A1,ALDH8A1,ALDH9A1,CAMK2B,CAMK2D,CAT,CDK2,CDK5,CES1,CES2,CES4A,CES5A,CHST3,CYP2C19,CYP2C8,CYP2C9,CYP3A4,CYP3A5,CYP3A7,GRIP1,GSTK1,GSTM3,GSTO1,GSTO2,GSTT2/GSTT2B,GSTZ1,HSP90AA1,IL4I1,MAOB,MGST1,MGST2,NCOR1,NCOR2,NOS2,NR1I2,PPP1R14A,PPP1R14B,PPP1R3C,PPP1R3D,PRKACA,PRKACB,PRKACG,PRKAG2,PRKAR1A,PRKAR2A,PRKCD,PRKCE,P…
Serotonin Degradation	13.9	0.592	-3.904	ADH1A,ADH1B,ADH1C,ADH4,ADH5,ADH6,ADH7,ALDH1A2,ALDH1B1,ALDH3A1,ALDH3B1,ALDH4A1,ALDH7A1,ALDH9A1,B3GAT3,DHRS2,DHRS9,IL4I1,LARGE1,MAOB,SMOX,SULT1A1,SULT1A2,SULT1A3/SULT1A4,SULT1C4,UGT1A1,UGT1A3,UGT1A4,UGT1A5,UGT1A6,UGT1A9 (includes others),UGT2A1,UGT2A2,UGT2A3,UGT2B10,UGT2B11,UGT2B15,UGT2B17,UGT2B28,UGT2B4,UGT2B7,UGT3A1
Bupropion Degradation	6.34	0.64	-4	CYP1A1,CYP1A2,CYP2A6 (includes others),CYP2C18,CYP2C19,CYP2C8,CYP2C9,CYP2E1,CYP2J2,CYP2S1,CYP2U1,CYP3A4,CYP3A5,CYP3A7,CYP4X1,POR
Xenobiotic Metabolism CAR Signaling Pathway	7.93	0.351	-4.032	ALDH16A1,ALDH1A2,ALDH1B1,ALDH1L1,ALDH1L2,ALDH3A1,ALDH3B1,ALDH4A1,ALDH5A1,ALDH6A1,ALDH7A1,ALDH8A1,ALDH9A1,CHST3,CYP1A1,CYP1A2,CYP2C19,CYP2C8,CYP2C9,CYP3A4,CYP3A5,CYP3A7,EGFR,GRIP1,GSTK1,GSTM3,GSTO1,GSTO2,GSTT2/GSTT2B,GSTZ1,HSP90AA1,MAP2K2,MAPK1,MGST1,MGST2,NOS2,NR1I3,PPM1J,PRKCD,PRKCE,PRKCI,PRKCZ,PRKD3,RACK1,SCAND1,SOD3,SULT1A1,SULT1A2,SULT1A3/SULT1A4,SULT1C4,SULT1E1,SULT2A1,UGT1A1,UGT1A3,UGT1A4,U…
Acetone Degradation I (to Methylglyoxal)	5.43	0.488	-4.359	AKR1B10,CYP1A1,CYP1A2,CYP2A6 (includes others),CYP2C18,CYP2C19,CYP2C8,CYP2C9,CYP2E1,CYP2J2,CYP2S1,CYP2U1,CYP3A4,CYP3A5,CYP3A7,CYP4A11,CYP4A22,CYP4X1,DHRS11,POR,PTGR1
Thyroid Hormone Metabolism II (via Conjugation and/or Degradation)	8.42	0.6	-4.379	B3GAT3,DIO1,LARGE1,SULT1A1,SULT1A2,SULT1A3/SULT1A4,SULT1C4,UGT1A1,UGT1A3,UGT1A4,UGT1A5,UGT1A6,UGT1A9 (includes others),UGT2A1,UGT2A2,UGT2A3,UGT2B10,UGT2B11,UGT2B15,UGT2B17,UGT2B28,UGT2B4,UGT2B7,UGT3A1
EIF2 Signaling	22.1	0.463	-4.5	AKT2,ATF3,ATF5,EIF2B1,EIF2B4,EIF2B5,EIF2S1,EIF3A,EIF3B,EIF3E,EIF3I,EIF3J,EIF3K,EIF3L,EIF4A2,EIF4G2,EIF4G3,FAU,GSK3B,HRAS,INSR,MAP2K2,MAPK1,MYC,PAIP1,PIK3C3,PIK3CB,PIK3CG,PIK3R1,PIK3R3,PIK3R4,PIK3R5,RAF1,RAP1B,RPL10,RPL10A,RPL12,RPL13,RPL13A,RPL14,RPL15,RPL17,RPL18,RPL18A,RPL21,RPL22,RPL22L1,RPL23,RPL23A,RPL24,RPL27,RPL28,RPL29,RPL3,RPL31,RPL34,RPL35,RPL35A,RPL36,RPL36AL,RPL37,RPL38,RPL39,RPL4,RPL…
LXR/RXR Activation	7.03	0.382	-4.542	ABCA1,ABCG5,ABCG8,AGT,AHSG,AMBP,APOA1,APOB,APOC1,APOC2,APOE,APOF,APOL1,ARG2,C3,C4A/C4B,C9,CETP,CLU,CYP7A1,ECHS1,FASN,FGA,GC,HPR,HPX,IL1B,LCAT,LPL,MYLIP,NCOR1,NCOR2,NOS2,NR1H3,ORM1,ORM2,PON1,PON3,RBP4,REL,RXRB,RXRG,SERPINF2,TNFRSF1B,TTR,UGT1A3,VTN
Superpathway of Melatonin Degradation	15.2	0.627	-5.154	B3GAT3,CYP1A1,CYP1A2,CYP2A6 (includes others),CYP2C18,CYP2C19,CYP2C8,CYP2C9,CYP2E1,CYP2J2,CYP2S1,CYP2U1,CYP3A4,CYP3A5,CYP3A7,CYP4X1,IL4I1,LARGE1,MAOB,POR,SMOX,SULT1A1,SULT1A2,SULT1A3/SULT1A4,SULT1C4,UGT1A1,UGT1A3,UGT1A4,UGT1A5,UGT1A6,UGT1A9 (includes others),UGT2A1,UGT2A2,UGT2A3,UGT2B10,UGT2B11,UGT2B15,UGT2B17,UGT2B28,UGT2B4,UGT2B7,UGT3A1
Nicotine Degradation III	13.8	0.638	-5.333	ADH7,AOX1,B3GAT3,CYP1A1,CYP1A2,CYP2A6 (includes others),CYP2C18,CYP2C19,CYP2C8,CYP2C9,CYP2E1,CYP2J2,CYP2S1,CYP2U1,CYP3A4,CYP3A5,CYP3A7,CYP4X1,LARGE1,POR,UGT1A1,UGT1A3,UGT1A4,UGT1A5,UGT1A6,UGT1A9 (includes others),UGT2A1,UGT2A2,UGT2A3,UGT2B10,UGT2B11,UGT2B15,UGT2B17,UGT2B28,UGT2B4,UGT2B7,UGT3A1
Nicotine Degradation II	11.4	0.561	-5.333	ADH7,AOX1,B3GAT3,CYP1A1,CYP1A2,CYP2A6 (includes others),CYP2C18,CYP2C19,CYP2C8,CYP2C9,CYP2E1,CYP2J2,CYP2S1,CYP2U1,CYP3A4,CYP3A5,CYP3A7,CYP4X1,LARGE1,POR,UGT1A1,UGT1A3,UGT1A4,UGT1A5,UGT1A6,UGT1A9 (includes others),UGT2A1,UGT2A2,UGT2A3,UGT2B10,UGT2B11,UGT2B15,UGT2B17,UGT2B28,UGT2B4,UGT2B7,UGT3A1
Neutrophil Extracellular Trap Signaling Pathway	4.7	0.262	-5.389	ABHD3,AGER,AKT2,ARG2,ATP5F1A,ATP5F1D,ATP5PB,C1QA,C1QC,CASP1,CASP12,CASP14,CASP3,CASP4,CASP5,CASQ1,CCL5,CD209,COL11A1,COL12A1,COL18A1,COL1A2,COL4A2,COL4A4,COL5A1,COL6A3,CYC1,ELANE,FRK,HCK,HMGB1,IL1B,ITGA3,ITGB1,ITPR2,LCAT,LTF,LYN,MAP2K2,MAP3K7,MAPK1,MAPK12,MAPK8,MT-CYB,MT-ND1,MT-ND3,MT-ND4,MT-ND5,NDUFA11,NDUFA4,NDUFA5,NDUFA8,NDUFAB1,NDUFB10,NDUFB7,NDUFB8,NDUFB9,NDUFS1,NDUFS2,NDUFS8,NDUFV2,NOS2,ORA…
Melatonin Degradation I	14.3	0.629	-5.84	B3GAT3,CYP1A1,CYP1A2,CYP2A6 (includes others),CYP2C18,CYP2C19,CYP2C8,CYP2C9,CYP2E1,CYP2J2,CYP2S1,CYP2U1,CYP3A4,CYP3A5,CYP3A7,CYP4X1,LARGE1,POR,SULT1A1,SULT1A2,SULT1A3/SULT1A4,SULT1C4,UGT1A1,UGT1A3,UGT1A4,UGT1A5,UGT1A6,UGT1A9 (includes others),UGT2A1,UGT2A2,UGT2A3,UGT2B10,UGT2B11,UGT2B15,UGT2B17,UGT2B28,UGT2B4,UGT2B7,UGT3A1
Oxidative Phosphorylation	8.71	0.423	-6.782	ATP5F1A,ATP5F1D,ATP5MC2,ATP5ME,ATP5PB,ATP5PD,ATP5PF,COX10,COX11,COX15,COX4I1,COX5A,COX5B,COX6B2,COX7A2,COX7A2L,CYB5A,CYB5B,CYC1,MT-CO1,MT-CO2,MT-CO3,MT-CYB,MT-ND1,MT-ND3,MT-ND4,MT-ND5,NDUFA1,NDUFA11,NDUFA4,NDUFA5,NDUFA8,NDUFAB1,NDUFB10,NDUFB7,NDUFB8,NDUFB9,NDUFS1,NDUFS2,NDUFS8,NDUFV2,SDHA,SDHD,SURF1,UQCRC1,UQCRC2,UQCRFS1
Xenobiotic Metabolism Signaling	14.6	0.375	#NUM!	AHR,ALDH16A1,ALDH1A2,ALDH1B1,ALDH1L1,ALDH1L2,ALDH3A1,ALDH3B1,ALDH4A1,ALDH5A1,ALDH6A1,ALDH7A1,ALDH8A1,ALDH9A1,CAMK1G,CAMK2B,CAMK2D,CAT,CES1,CES2,CES4A,CES5A,CHST3,CYP1A1,CYP1A2,CYP2C19,CYP2C8,CYP2C9,CYP3A4,CYP3A5,CYP3A7,FTL,GCLC,GRIP1,GSTK1,GSTM3,GSTO1,GSTO2,GSTT2/GSTT2B,GSTZ1,HRAS,HSP90AA1,IL1B,IL4I1,MAF,MAOB,MAP2K2,MAP3K13,MAP3K14,MAP3K15,MAP3K2,MAP3K3,MAP3K5,MAP3K6,MAP3K7,MAP3K8,MAPK1,MAPK12,MA…
FXR/RXR Activation	11.8	0.452	#NUM!	ABCB11,ABCG5,ABCG8,AGT,AHSG,AKT2,AMBP,APOA1,APOB,APOC1,APOC2,APOE,APOF,APOL1,C3,C4A/C4B,C9,CETP,CLU,CYP27A1,CYP7A1,CYP8B1,FASN,FETUB,FGA,FOXO1,G6PC1,GC,HNF1A,HNF4A,HPR,HPX,IL1B,LCAT,LIPC,LPL,MAPK12,MAPK8,NR0B2,NR1H3,NR1I2,ORM1,ORM2,PCK2,PKLR,PON1,PON3,PPARA,RBP4,SERPINF2,SLC22A7,SLC27A5,SLC4A2,SULT2A1,TTR,UGT2B4,VTN
Mitochondrial Dysfunction	11.3	0.404	#NUM!	APH1B,APP,ATP5F1A,ATP5F1D,ATP5MC2,ATP5ME,ATP5PB,ATP5PD,ATP5PF,BACE2,CASP3,CAT,COX10,COX11,COX15,COX4I1,COX5A,COX5B,COX6B2,COX7A2,COX7A2L,CPT1B,CYB5A,CYB5B,CYB5R3,CYC1,DHODH,FURIN,GPD2,GPX7,MAOB,MAPK12,MAPK8,MT-CO1,MT-CO2,MT-CO3,MT-CYB,MT-ND1,MT-ND3,MT-ND4,MT-ND5,NDUFA1,NDUFA11,NDUFA4,NDUFA5,NDUFA8,NDUFAB1,NDUFB10,NDUFB7,NDUFB8,NDUFB9,NDUFS1,NDUFS2,NDUFS8,NDUFV2,OGDH,PINK1,PRKN,SDHA,SDHD,SURF1,TXN…
Iron homeostasis signaling pathway	11	0.428	#NUM!	ATP6AP1,ATP6AP2,ATP6V0E2,ATP6V1A,ATP6V1B2,ATP6V1C1,ATP6V1D,ATP6V1E1,ATP6V1E2,ATP6V1G1,ATP6V1H,BMP1,BMP7,BMPR1A,BMPR2,CIAO2B,CP,CREB3L3,CUL1,CYBRD1,EGFR,EPAS1,EPO,FECH,FLVCR1,FTH1,FTL,HAMP,HBB,HBD,HBG1,HBG2,HBQ1,HBZ,HIF3A,HP,HPX,HSPA9,IL6R,ISCU,JAK2,LRP1,MAPK1,MCOLN1,MMS19,PDGFRA,PDGFRB,SLC11A2,SLC39A14,SLC48A1,SMAD1,STAT3,STAT5A,STAT5B,TCIRG1,TFR2,TFRC,TWSG1,TYK2
Protein Ubiquitination Pathway	10.2	0.343	#NUM!	BAG1,BIRC2,BIRC3,CUL1,DNAJB7,DNAJB8,DNAJB9,DNAJC1,DNAJC10,DNAJC11,DNAJC15,DNAJC16,DNAJC28,DNAJC4,DNAJC5G,ELOB,FBXW7,HLA-A,HLA-B,HLA-C,HLA-E,HLA-F,HLA-G,HSP90AA1,HSPA12A,HSPA2,HSPA8,HSPA9,HSPB1,HSPB8,HSPD1,HSPE1,MDM2,MR1,NEDD4,PRKN,PSMA1,PSMA2,PSMA3,PSMA4,PSMA5,PSMA6,PSMB1,PSMB2,PSMB3,PSMB4,PSMB5,PSMB6,PSMB7,PSMC1,PSMC2,PSMC3,PSMC4,PSMC5,PSMC6,PSMD1,PSMD10,PSMD11,PSMD12,PSMD13,PSMD14,PSMD2,PSMD3,P…
TR/RXR Activation	9.98	0.488	#NUM!	ADRB1,AKR1C1/AKR1C2,AKR1C3,AKT2,BCL3,COL6A3,CYP7A1,DIO1,ENO1,F10,FASN,FGA,G6PC1,GPS2,HP,KLF9,MDM2,ME1,NCOA3,NCOA4,NCOR1,NCOR2,PCK1,PFKP,PIK3C3,PIK3CB,PIK3CG,PIK3R1,PIK3R3,PIK3R4,PIK3R5,RCAN2,RXRB,RXRG,SLC16A3,SLC2A1,STRBP,TBL1Y,THRA,THRB,UCP1
Virus Entry via Endocytic Pathways	9.23	0.424	#NUM!	AP1G1,AP1M1,AP1M2,AP1S1,AP2M1,AP2S1,AP3B1,AP3M1,AP3M2,AP3S2,AP4B1,AP4E1,AP5B1,AP5M1,AP5Z1,CAV1,CDC42,CLTA,CLTC,FLNA,FLNC,FOLR1,HLA-A,HLA-B,HLA-C,HLA-E,HLA-F,HLA-G,HRAS,ITGB1,ITGB7,ITSN1,MR1,PIK3C3,PIK3CB,PIK3CG,PIK3R1,PIK3R3,PIK3R4,PIK3R5,PRKCD,PRKCE,PRKCI,PRKCZ,PRKD3,RAC2,RAP1B,RRAS,RRAS2,TFRC
Clathrin-mediated Endocytosis Signaling	8.59	0.351	#NUM!	AAK1,ACTR2,AP1G1,AP1M1,AP1M2,AP1S1,AP2M1,AP2S1,AP3B1,AP3M1,AP3M2,AP3S2,AP4B1,AP4E1,AP5B1,AP5M1,AP5Z1,APOA1,APOB,APOC1,APOC2,APOE,APOF,APOL1,ARPC1B,ARPC3,ARPC4,ARPC5,CDC42,CLTA,CLTC,CLU,DAB2,EPHB2,EPN1,EPS15,FGF17,FGF2,FGF20,FGF21,FGF6,HIP1R,HSPA8,ITGB1,ITGB7,LDLRAP1,MDM2,MET,ORM1,ORM2,PDGFC,PICALM,PIK3C3,PIK3CB,PIK3CG,PIK3R1,PIK3R3,PIK3R4,PIK3R5,PON1,PPP3R1,RAB4A,RBP4,SH3BP4,SH3GL1,SH3GLB1,SH3GLB…
Role of Tissue Factor in Cancer	8.48	0.414	#NUM!	AKT2,BCL2L1,CASP3,CDC42,CFL1,EGFR,F10,F3,F7,FGA,FGB,FGG,FRK,HBEGF,HCK,HRAS,IL1B,ITGA3,ITGAV,ITGB1,JAK2,LYN,MAPK1,MAPK12,MMP13,P4HB,PAK1,PDIA2,PIK3C3,PIK3CB,PIK3CG,PIK3R1,PIK3R3,PIK3R4,PIK3R5,PTK2B,RAP1B,RPS6KA1,RPS6KA3,RPS6KA4,RPS6KA6,RRAS,RRAS2,STAT5A,STAT5B,TP53,VEGFC,YES1
RAR Activation	5.89	0.317	#NUM!	ADCY3,ADCY7,ADCY9,ADH1B,ADH1C,ADH4,ADH7,AKR1B1,AKR1B10,AKR1C1/AKR1C2,AKR1C3,AKR1C4,AKT2,ALDH1A2,ALDH8A1,CCNH,CRABP2,DHRS9,GTF2H4,IL3RA,JAK2,MAP3K5,MAPK1,MAPK12,MAPK8,NCOR1,NCOR2,NR2F2,NR2F6,NRIP2,PIK3CB,PIK3CG,PIK3R1,PIK3R3,PNPLA4,PRKACA,PRKACB,PRKACG,PRKAG2,PRKAR1A,PRKAR2A,PRKCD,PRKCE,PRKCI,PRKCZ,PRKD3,PSMC5,RBP1,RBP2,RBP4,RBP5,RDH10,RDH14,REL,RXRB,RXRG,SCAND1,SDR16C5,SMAD1,SMARCC1,SMARCD3,STAT5…
IL-12 Signaling and Production in Macrophages	5.57	0.346	#NUM!	AKT2,ALOX12,APOA1,APOB,APOC1,APOC2,APOE,APOF,APOL1,CLU,IFNGR1,IKBKE,IL12RB1,IL12RB2,IL23R,IRF8,MAF,MAP2K2,MAP3K8,MAPK1,MAPK12,MAPK8,MST1,MST1R,NOS2,ORM1,ORM2,PIK3C3,PIK3CB,PIK3CG,PIK3R1,PIK3R3,PIK3R4,PIK3R5,PON1,PRKCD,PRKCE,PRKCI,PRKCZ,PRKD3,RBP4,REL,SPI1,STAT1,STAT4,TGFB1,ZNF668
Phagosome Maturation	5.01	0.323	#NUM!	ATP6AP1,ATP6AP2,ATP6V0E2,ATP6V1A,ATP6V1B2,ATP6V1C1,ATP6V1D,ATP6V1E1,ATP6V1E2,ATP6V1G1,ATP6V1H,CTSC,CTSD,CTSF,CTSH,CTSK,CTSL,CTSO,CTSS,CTSV,CTSW,DYNC1H1,DYNC1LI1,DYNC1LI2,DYNLL1,EEA1,HLA-A,HLA-B,HLA-C,HLA-E,HLA-F,HLA-G,LAMP1,MR1,NAPA,NAPG,NOS1,NSF,PIK3C3,RAC2,RILP,STX1A,TCIRG1,TUBA1A,TUBA1C,TUBB,TUBB4B,VPS11,VPS16,VPS33B,VTI1B
Axonal Guidance Signaling	4.97	0.255	#NUM!	ABLIM1,ACTR2,ADAM28,ADAM8,ADAMTS13,ADAMTS7,ADAMTS8,AKT2,ARHGEF15,ARPC1B,ARPC3,ARPC4,ARPC5,BAIAP2,BMP1,BMP7,CDC42,CDK5,CFL1,CRKL,CXCL12,CXCR4,EFNA1,EFNA3,EFNB3,EPHB2,EPHB3,FZD2,FZD4,FZD7,GIT1,GLI2,GNAI2,GNAO1,GNAT2,GNB3,GNG11,GNG12,GSK3B,HRAS,ITGA1,ITGA3,ITGAE,ITGAV,ITGAX,ITGB1,ITGB7,ITSN1,KALRN,MAP2K2,MAPK1,MET,MICAL1,MMP10,MMP12,MMP13,MMP14,MMP20,MMP23B,MMP26,MMP27,MMP3,MYL6,MYL6B,MYL9,NFATC3,NG…
Maturity Onset Diabetes of Young (MODY) Signaling	4.67	0.38	#NUM!	ALDOB,APOA1,APOB,APOC1,APOC2,APOE,APOF,APOL1,APOL2,APOL3,APOL4,APOL5,APOL6,APOO,CACNA2D1,CACNA2D2,CACNA2D4,CACNB1,CEL,FABP1,FABP2,GAPDH,HNF1A,HNF1B,HNF4A,INSR,OGDH,ONECUT1,PKLR,SLC2A2
Molecular Mechanisms of Cancer	4.08	0.251	#NUM!	ACVR2B,ACVRL1,ADCY3,ADCY7,ADCY9,AKT2,APH1B,ARHGEF1,ARHGEF10,ARHGEF15,BCL2L1,BCL2L11,BIRC2,BIRC3,BMP1,BMP7,BMPR1A,BMPR2,CAMK2B,CAMK2D,CASP3,CCND2,CCNE2,CDC42,CDK16,CDK17,CDK2,CDK4,CDK5,CFLAR,ELK1,FADD,FOXO1,FZD2,FZD4,FZD7,GNAI2,GNAO1,GNAT2,GNB3,GNG11,GNG12,GSK3B,HDAC10,HDAC7,HRAS,IHH,ITGA1,ITGA3,ITGAE,ITGAV,ITGAX,ITGB1,ITGB7,JAK2,LEF1,LRP1,LRP5,MAP2K2,MAP3K5,MAP3K7,MAPK1,MAPK12,MAPK8,MDM2,MYC,PAK1…
Germ Cell-Sertoli Cell Junction Signaling	4.06	0.3	#NUM!	ACTN1,CDC42,CFL1,CLINT1,EPN1,GSN,HRAS,IQGAP1,ITGA3,ITGB1,MAP2K2,MAP3K13,MAP3K14,MAP3K15,MAP3K2,MAP3K3,MAP3K5,MAP3K6,MAP3K7,MAP3K8,MAPK1,MAPK12,MAPK8,PAK1,PAK2,PIK3C3,PIK3CB,PIK3CG,PIK3R1,PIK3R3,PIK3R4,PIK3R5,RAB8B,RAC2,RAP1B,RHOB,RHOBTB2,RHOC,RHOG,RHOT1,RND2,RND3,RRAS,RRAS2,TGFB1,TGFBR1,TJP1,TUBA1A,TUBA1C,TUBB,TUBB4B
Gap Junction Signaling	3.92	0.288	#NUM!	ADCY3,ADCY7,ADCY9,ADRB1,AKT2,CAV1,CTH,DBN1,EGFR,GAD1,GJB2,GJB3,GJB6,GNAI2,GUCY2C,HRAS,ITPR2,LPAR1,MAP2K2,MAP3K2,MAPK1,PDIA3,PIK3C3,PIK3CB,PIK3CG,PIK3R1,PIK3R3,PIK3R4,PIK3R5,PLCD1,PLCH1,PPP3R1,PRKACA,PRKACB,PRKACG,PRKAG2,PRKAR1A,PRKAR2A,PRKCD,PRKCE,PRKCI,PRKCZ,PRKD3,PRKG1,RAF1,RAP1B,RRAS,RRAS2,SGSM3,SLC39A7,SOX15,SP1,TJP1,TUBA1A,TUBA1C,TUBB,TUBB4B
Sertoli Cell-Sertoli Cell Junction Signaling	3.69	0.282	#NUM!	ACTN1,AKT2,CDC42,CLDN1,CLDN2,CLDN4,CLDN7,CLINT1,DLG1,ELK1,EPN1,F11R,GSK3B,HRAS,ITGA1,ITGA3,ITGAE,ITGAV,ITGAX,ITGB1,ITGB7,MAP2K2,MAP3K13,MAP3K14,MAP3K15,MAP3K2,MAP3K3,MAP3K5,MAP3K6,MAP3K7,MAP3K8,MAPK1,MAPK12,MAPK8,NOS1,NOS2,OCLN,PALS2,PRKACA,PRKACB,PRKACG,PRKAG2,PRKAR1A,PRKAR2A,PRKG1,RAB8B,RAF1,RAP1B,RRAS,RRAS2,SPTBN1,TGFBR3,TJP1,TJP3,TUBA1A,TUBA1C,TUBB,TUBB4B
Glucocorticoid Receptor Signaling	3.6	0.237	#NUM!	ADRB2,AGT,AKT2,ANXA1,AR,ARG2,ATP5F1A,ATP5F1D,ATP5PB,BAG1,BCL2L1,BCL2L11,CAV1,CCL3,CCL5,CCNH,CYC1,EGFR,ELK1,ESR1,FGG,FKBP5,G6PC1,GHR,GTF2E2,GTF2H4,HLA-A,HLA-B,HLA-C,HLA-E,HLA-F,HLA-G,HMGB1,HP,HRAS,HSP90AA1,HSPA2,HSPA8,HSPA9,IFNLR1,IKBKE,IL10RB,IL11RA,IL12RB1,IL12RB2,IL13RA1,IL1B,IL20RA,IL27RA,IL2RB,IL2RG,IL3RA,IL6R,JAK2,MAP2K2,MAP3K14,MAP3K7,MAPK1,MAPK12,MAPK8,MMP13,MMP3,MR1,MT-CYB,MT-ND1,MT-ND3,M…
Th1 and Th2 Activation Pathway	3.34	0.285	#NUM!	ACVR1B,ACVR2B,APH1B,BHLHE41,BMPR2,CD28,CD4,CD80,CD86,CRLF2,CXCR4,HLA-A,HLA-B,IFNGR1,IL10RB,IL12RB1,IL12RB2,IL27RA,IL2RB,IL2RG,IL6R,JAG2,JAK2,LTA,MAF,NFATC3,NOTCH2,NOTCH4,PIK3C3,PIK3CB,PIK3CG,PIK3R1,PIK3R3,PIK3R4,PIK3R5,RUNX3,S1PR1,SOCS3,SPI1,STAT1,STAT3,STAT4,STAT5A,STAT5B,TGFB1,TGFBR1,TGFBR3,TNFRSF4,TYK2
Circadian Rhythm Signaling	3.26	0.261	#NUM!	ADCY3,ADCY7,ADCY9,ADCYAP1R1,ADRB1,BHLHE41,CACNA2D1,CACNA2D2,CACNA2D4,CACNB1,CAMK2B,CAMK2D,CREB3L3,CRY1,CTH,DBP,EIF4EBP2,EIF4EBP3,FRK,GAD1,GNAI2,GNB3,GNG11,GNG12,GRIN1,GSK3B,GUCY2C,HCK,HLF,HRAS,ITPR2,LYN,MAP2K2,MAPK1,MDM2,MKNK2,MYC,NOS1,PDIA3,PER3,PLCD1,PLCH1,PRKAA2,PRKAB1,PRKAB2,PRKACA,PRKACB,PRKACG,PRKAG2,PRKAR1A,PRKAR2A,PRKCD,PRKCE,PRKCI,PRKCZ,PRKD3,PRKG1,PTGDS,RACK1,RAF1,RAP1B,RORC,RPTOR,RRAS,…
Semaphorin Signaling in Neurons	3.22	0.361	#NUM!	CDC42,CDK5,CFL1,ITGB1,MAPK1,MET,PAK1,PAK2,PLXNA1,PLXNA2,PLXNA3,PLXNB1,RAC2,RHOB,RHOBTB2,RHOC,RHOG,RHOT1,RND2,RND3,ROCK1,SEMA7A
Role of JAK1 and JAK3 in γc Cytokine Signaling	3.2	0.348	#NUM!	CRLF2,HRAS,IL15,IL2RB,IL2RG,JAK2,MAPK1,PIK3C3,PIK3CB,PIK3CG,PIK3R1,PIK3R3,PIK3R4,PIK3R5,PTK2B,RAP1B,RRAS,RRAS2,SOCS3,STAT1,STAT3,STAT5A,STAT5B,SYK
Caveolar-mediated Endocytosis Signaling	3	0.333	#NUM!	ARCN1,CAV1,COPB2,DYRK3,EGFR,FLNA,FLNC,FLOT2,HLA-A,HLA-B,HLA-C,HLA-E,HLA-F,HLA-G,INSR,ITGA1,ITGA3,ITGAE,ITGAV,ITGAX,ITGB1,ITGB7,ITSN1,MAP3K2,MR1
Docosahexaenoic Acid (DHA) Signaling	2.82	0.395	#NUM!	AKT2,APP,BCL2L1,CASP3,FOXO1,GSK3B,IL1B,PIK3C3,PIK3CB,PIK3CG,PIK3R1,PIK3R3,PIK3R4,PIK3R5,PNPLA2
Adipogenesis pathway	2.66	0.281	#NUM!	ACVR2B,ACVRL1,AGPAT2,BMP7,BMPR1A,BMPR2,CCNH,CDK5,CEBPD,FABP4,FBXW7,FGF2,FGFR2,FGFRL1,FOXO1,FZD2,FZD4,FZD7,GTF2H4,HDAC10,HDAC7,KLF5,LPIN1,LPL,NOCT,NR2F2,PLIN1,PPIP5K1,RBP1,RPS6KA1,SAP130,SIN3B,SIRT1,SMAD1,SMO,STAT5B,TGFB1,TP53,TXNIP
Chronic Myeloid Leukemia Signaling	2.45	0.29	#NUM!	AKT2,BCL2L1,CCND2,CDK4,CRKL,HDAC10,HDAC7,HRAS,IKBKE,MAP2K2,MAPK1,MDM2,MYC,PIK3C3,PIK3CB,PIK3CG,PIK3R1,PIK3R3,PIK3R4,PIK3R5,RAF1,RAP1B,RBL2,REL,RRAS,RRAS2,STAT5A,STAT5B,TGFB1,TGFBR1,TP53
Parkinson's Signaling	2.45	0.5	#NUM!	CASP3,MAPK1,MAPK12,MAPK8,PRKN,SEPTIN5,SNCAIP,UCHL1
Uracil Degradation II (Reductive)	2.24	1	#NUM!	DPYD,DPYS,UPB1
1,25-dihydroxyvitamin D3 Biosynthesis	2.24	1	#NUM!	CYP27B1,CYP2R1,POR
Thymine Degradation	2.24	1	#NUM!	DPYD,DPYS,UPB1
Atherosclerosis Signaling	2.22	0.271	#NUM!	ABHD3,ALOX12,APOA1,APOB,APOC1,APOC2,APOE,APOF,APOL1,CLU,COL18A1,COL1A2,CXCL12,CXCR4,F3,IL1B,LCAT,LPL,MMP13,MMP3,ORM1,ORM2,PDGFC,PLA2G12B,PLA2R1,PLB1,PNPLA2,PNPLA3,PNPLA4,PON1,RBP4,REL,SELE,TGFB1,TNFRSF14,VCAM1
Hepatic Cholestasis	2.09	0.251	#NUM!	ABCB11,ABCG5,ABCG8,ADCY3,ADCY7,ADCY9,CETP,CNTF,CYP27A1,CYP3A5,CYP7A1,CYP8B1,ESR1,GCG,HNF1A,HNF4A,IKBKE,IL15,IL1B,INSR,LTA,MAP3K14,MAP3K7,MAPK12,MAPK8,NR0B2,NR1H3,NR1I2,PPARA,PPRC1,PRKACA,PRKACB,PRKACG,PRKAG2,PRKAR1A,PRKAR2A,PRKCD,PRKCE,PRKCI,PRKCZ,PRKD3,REL,SLC22A6,SLC22A7,SLC4A2,SLCO3A1,TGFB1,TNFRSF1B
Role of Macrophages, Fibroblasts and Endothelial Cells in Rheumatoid Arthritis	2.04	0.232	#NUM!	AKT2,C5AR1,CAMK2B,CAMK2D,CCL5,CEBPD,CEBPZ,CREB3L3,CXCL12,DAAM1,DKK3,FGF2,FN1,FZD2,FZD4,FZD7,GNAO1,GSK3B,HNF1A,HRAS,IKBKE,IL15,IL1B,IL6R,JAK2,LEF1,LRP1,LRP5,LTA,MAP2K2,MAP3K14,MAP3K7,MAPK1,MMP13,MMP3,MYC,NFATC3,NOS2,PDGFC,PDIA3,PIK3C3,PIK3CB,PIK3CG,PIK3R1,PIK3R3,PIK3R4,PIK3R5,PLCD1,PLCH1,PPP3R1,PRKCD,PRKCE,PRKCI,PRKCZ,PRKD3,PRSS1,PRSS2,PRSS3,RAF1,RAP1B,ROCK1,RRAS,RRAS2,SELE,SFRP1,SFRP5,SMO,SOCS3,S…
Mechanisms of Viral Exit from Host Cells	2.01	0.341	#NUM!	CHMP2A,CHMP4C,LMNB1,NEDD4,PRKCD,PRKCE,PRKCI,PRKCZ,PRKD3,SH3GL1,SH3GLB1,SH3GLB2,VPS25,XPO1
Role of Osteoblasts, Osteoclasts and Chondrocytes in Rheumatoid Arthritis	1.94	0.241	#NUM!	ACP5,ACVR2B,ACVRL1,AKT2,BIRC2,BIRC3,BMP1,BMP7,BMPR1A,BMPR2,CSF1R,CTSK,DKK3,FOXO1,FZD2,FZD4,FZD7,GSK3B,GSN,HNF1A,IKBKE,IL1B,LEF1,LRP1,LRP5,MAP3K14,MAP3K5,MAP3K7,MAPK1,MAPK12,MAPK8,MMP13,MMP14,MMP3,NFATC3,PIK3C3,PIK3CB,PIK3CG,PIK3R1,PIK3R3,PIK3R4,PIK3R5,PPP3R1,PTK2B,SFRP1,SFRP5,SMAD1,SMO,TAB2,TGFB1,TNFRSF11A,TNFRSF1B,TRADD,WIF1,XIAP
Ephrin A Signaling	1.83	0.319	#NUM!	CDC42,CFL1,EFNA1,EFNA3,NGEF,PAK1,PIK3C3,PIK3CB,PIK3CG,PIK3R1,PIK3R3,PIK3R4,PIK3R5,ROCK1,VAV3
Prostate Cancer Signaling	1.77	0.263	#NUM!	AKT2,AR,CCNE2,CDK2,CREB3L3,FOXO1,GSK3B,HDAC10,HDAC7,HRAS,HSP90AA1,LEF1,MAP2K2,MAPK1,MDM2,PIK3C3,PIK3CB,PIK3CG,PIK3R1,PIK3R3,PIK3R4,PIK3R5,RAF1,RAP1B,RBL2,REL,RRAS,RRAS2,SRD5A1,TP53
Agranulocyte Adhesion and Diapedesis	1.71	0.238	#NUM!	ACKR4,C5AR1,CCL14,CCL15,CCL16,CCL18,CCL23,CCL26,CCL27,CCL28,CCL3,CCL3L1,CCL3L3,CCL4,CCL4L1/CCL4L2,CCL5,CCR9,CD99,CLDN1,CLDN2,CLDN4,CLDN7,CXCL12,CXCR4,EZR,FN1,GNAI2,IL1B,ITGB1,ITGB7,MMP10,MMP12,MMP13,MMP14,MMP20,MMP23B,MMP26,MMP27,MMP3,MSN,MYH10,MYH14,MYH9,MYL6,MYL6B,MYL9,MYO10,MYO18A,SELE,VCAM1
Retinoate Biosynthesis II	1.7	0.75	#NUM!	RBP1,RBP2,RBP5
Branched-chain α-keto acid Dehydrogenase Complex	1.7	0.75	#NUM!	BCKDHA,BCKDHB,DLD
Melatonin Degradation II	1.7	0.75	#NUM!	IL4I1,MAOB,SMOX
Arginine Degradation I (Arginase Pathway)	1.7	0.75	#NUM!	ALDH4A1,ARG2,OAT
L-cysteine Degradation I	1.7	0.75	#NUM!	CDO1,GOT1,GOT2
α-tocopherol Degradation	1.67	0.5	#NUM!	CYP4A11,CYP4A22,CYP4F11,CYP4F12,CYP4F2
Tight Junction Signaling	1.61	0.24	#NUM!	AKT2,CDC42,CDK4,CLDN1,CLDN2,CLDN4,CLDN7,CPSF4,CSTF3,F11R,LLGL1,MPDZ,MYH10,MYH14,MYH9,MYL6,MYL6B,MYL9,MYO10,MYO18A,NAPA,NAPG,NSF,OCLN,PPM1J,PRKACA,PRKACB,PRKACG,PRKAG2,PRKAR1A,PRKAR2A,PRKCI,PRKCZ,RAB13,REL,STX1A,TGFB1,TGFBR1,TIAM1,TJP1,TJP3,TNFRSF1B,VTI1B
Regulation of the Epithelial-Mesenchymal Transition Pathway	1.55	0.236	#NUM!	AKT2,APH1B,EGFR,FGF17,FGF2,FGF20,FGF21,FGF6,FGFR2,FGFRL1,FZD2,FZD4,FZD7,GSK3B,HGF,HMGA2,HNF1A,HRAS,JAG2,JAK2,LEF1,MAP2K2,MAPK1,MET,NOTCH2,NOTCH4,PDGFRB,PIK3C3,PIK3CB,PIK3CG,PIK3R1,PIK3R3,PIK3R4,PIK3R5,PYGO1,RAF1,RAP1B,REL,RRAS,RRAS2,SMO,STAT3,TGFB1,TGFBR1,TYK2,ZEB1
β-alanine Degradation I	1.49	1	#NUM!	ABAT,ALDH6A1
Choline Degradation I	1.49	1	#NUM!	ALDH7A1,CHDH
Taurine Biosynthesis	1.49	1	#NUM!	CDO1,CSAD
4-hydroxyproline Degradation I	1.49	1	#NUM!	ALDH4A1,HOGA1
Fatty Acid Biosynthesis Initiation II	1.49	1	#NUM!	FASN,OXSM
Glycine Degradation (Creatine Biosynthesis)	1.49	1	#NUM!	GAMT,GATM
Cysteine Biosynthesis/Homocysteine Degradation	1.49	1	#NUM!	CBS/LOC102724560,CTH
Glycine Biosynthesis I	1.49	1	#NUM!	SHMT1,SHMT2
Glutamate Biosynthesis II	1.49	1	#NUM!	GLUD1,GLUD2
Glutamate Degradation X	1.49	1	#NUM!	GLUD1,GLUD2
Role of IL-17A in Arthritis	1.4	0.281	#NUM!	CCL5,MAP2K2,MAPK1,MAPK12,MAPK8,MMP13,NOS2,PIK3C3,PIK3CB,PIK3CG,PIK3R1,PIK3R3,PIK3R4,PIK3R5,REL,RPS6KA1
Superpathway of Serine and Glycine Biosynthesis I	1.36	0.6	#NUM!	PSAT1,SHMT1,SHMT2
Citrulline-Nitric Oxide Cycle	1.36	0.6	#NUM!	ASL,NOS1,NOS2
Lactose Degradation III	1.36	0.6	#NUM!	GBA3,GLB1L3,LCT
Glutamate Degradation III (via 4-aminobutyrate)	1.36	0.6	#NUM!	ABAT,ALDH5A1,GAD1
MSP-RON Signaling Pathway	1.33	0.276	#NUM!	F12,IL3RA,JAK2,KLK10,KLKB1,MST1,MST1R,NOS2,PIK3C3,PIK3CB,PIK3CG,PIK3R1,PIK3R3,PIK3R4,PIK3R5,PRKCZ
Phototransduction Pathway	1.3	0.278	#NUM!	GNAT2,GNB3,GNGT1,GUCA1A,GUCA1C,GUCY2C,PDE6B,PDE6D,PRKACA,PRKACB,PRKACG,PRKAG2,PRKAR1A,PRKAR2A,SAG
Granulocyte Adhesion and Diapedesis	1.26	0.228	#NUM!	ACKR4,C5AR1,CCL14,CCL15,CCL16,CCL18,CCL23,CCL26,CCL27,CCL28,CCL3,CCL3L1,CCL3L3,CCL4,CCL4L1/CCL4L2,CCL5,CCR9,CD99,CLDN1,CLDN2,CLDN4,CLDN7,CXCL12,CXCR4,EZR,GNAI2,IL1B,ITGB1,MMP10,MMP12,MMP13,MMP14,MMP20,MMP23B,MMP26,MMP27,MMP3,MSN,SDC2,SDC3,SELE,TNFRSF1B,VCAM1
Hepatic Fibrosis / Hepatic Stellate Cell Activation	1.25	0.227	#NUM!	AGT,CCL5,COL11A1,COL12A1,COL18A1,COL1A2,COL4A2,COL4A4,COL5A1,COL6A3,CYP2E1,EGFR,FGF2,FGFR2,FLT4,FN1,HGF,IFNAR2,IFNGR1,IGF2,IGFBP5,IL1B,IL6R,MET,MMP13,MYH10,MYH14,MYH9,MYL6,MYL6B,MYL9,MYO10,MYO18A,PDGFC,PDGFRA,PDGFRB,REL,STAT1,TGFB1,TGFBR1,TNFRSF1B,VCAM1,VEGFB,VEGFC
Hereditary Breast Cancer Signaling	1.18	0.232	#NUM!	AKT2,CCND2,CDK4,DDB2,FANCA,GADD45A,HDAC10,HDAC7,HRAS,MSH2,MSH6,NPM1,PALB2,PIK3C3,PIK3CB,PIK3CG,PIK3R1,PIK3R3,PIK3R4,PIK3R5,POLR2B,POLR2I,RAP1B,RFC3,RPA1,RRAS,RRAS2,SFN,SMARCC1,SMARCD3,TP53,UBA52,WEE1
Role of MAPK Signaling in the Pathogenesis of Influenza	1.18	0.25	#NUM!	ABHD3,AKT2,CASP3,CCL5,HRAS,LCAT,MAP2K2,MAP3K5,MAPK1,MAPK12,MAPK8,PLA2G12B,PLA2R1,PLB1,PNPLA2,PNPLA3,PNPLA4,RAF1,RAP1B,RRAS,RRAS2
Zymosterol Biosynthesis	1.12	0.5	#NUM!	LBR,MSMO1,NSDHL
Diphthamide Biosynthesis	1.07	0.667	#NUM!	DPH6,EEF2
Glycine Biosynthesis III	1.07	0.667	#NUM!	AGXT,AGXT2
Proline Degradation	1.07	0.667	#NUM!	ALDH4A1,LOC102724788/PRODH
Palmitate Biosynthesis I (Animals)	1.07	0.667	#NUM!	FASN,OXSM
Ascorbate Recycling (Cytosolic)	1.07	0.667	#NUM!	GSTO1,GSTO2
Methionine Salvage II (Mammalian)	1.07	0.667	#NUM!	BHMT,BHMT2
Inosine-5'-phosphate Biosynthesis II	1.07	0.667	#NUM!	ATIC,PAICS
Glycerol-3-phosphate Shuttle	1.07	0.667	#NUM!	GPD1,GPD2
1D-myo-inositol Hexakisphosphate Biosynthesis V (from Ins(1,3,4)P3)	1.07	0.667	#NUM!	IPMK,ITPK1
Glutamate Degradation II	1.07	0.667	#NUM!	GOT1,GOT2
S-adenosyl-L-methionine Biosynthesis	1.07	0.667	#NUM!	MAT1A,MAT2A
4-aminobutyrate Degradation I	1.07	0.667	#NUM!	ABAT,ALDH5A1
N-acetylglucosamine Degradation I	1.07	0.667	#NUM!	GNPDA1,GNPDA2
Aspartate Biosynthesis	1.07	0.667	#NUM!	GOT1,GOT2
Prostanoid Biosynthesis	1.06	0.4	#NUM!	CYP2S1,PTGDS,PTGES3,TBXAS1
Ketolysis	1.06	0.4	#NUM!	ACAA2,ACAT1,BDH1,OXCT1
Role of OCT4 in Mammalian Embryonic Stem Cell Pluripotency	0.959	0.261	#NUM!	BMI1,FBXO15,MEF2A,NR2F2,NR2F6,PCGF6,REST,RXRB,SALL4,SH3GLB1,TP53,UTF1
Ceramide Degradation	0.939	0.429	#NUM!	ACER3,ASAH2,ASAH2B
Glycoaminoglycan-protein Linkage Region Biosynthesis	0.939	0.429	#NUM!	B3GALT6,B3GAT3,XYLT2
Aspartate Degradation II	0.939	0.429	#NUM!	GOT1,GOT2,MDH1
nNOS Signaling in Neurons	0.903	0.255	#NUM!	CAPN1,CAPN11,CAPN2,CAPNS1,GRIN1,NOS1,PPP3R1,PRKCD,PRKCE,PRKCI,PRKCZ,PRKD3
Antigen Presentation Pathway	0.827	0.256	#NUM!	HLA-A,HLA-B,HLA-C,HLA-E,HLA-F,HLA-G,MR1,PDIA3,PSMB5,PSMB6
Heme Biosynthesis from Uroporphyrinogen-III I	0.821	0.5	#NUM!	CPOX,FECH
N-acetylglucosamine Degradation II	0.821	0.5	#NUM!	GNPDA1,GNPDA2
Phenylalanine Degradation I (Aerobic)	0.821	0.5	#NUM!	PAH,QDPR
Hematopoiesis from Multipotent Stem Cells	0.812	0.333	#NUM!	EPO,IL15,KITLG,THPO
Acyl Carrier Protein Metabolism	0.745	1	#NUM!	AASDHPPT
Acetyl-CoA Biosynthesis III (from Citrate)	0.745	1	#NUM!	ACLY
Glutamine Biosynthesis I	0.745	1	#NUM!	GLUL
Glutamate Removal from Folates	0.745	1	#NUM!	GGH
2-amino-3-carboxymuconate Semialdehyde Degradation to Glutaryl-CoA	0.745	1	#NUM!	ACMSD
L-cysteine Degradation II	0.745	1	#NUM!	CTH
Adenine and Adenosine Salvage VI	0.745	1	#NUM!	ADK
Sulfite Oxidation IV	0.745	1	#NUM!	SUOX
4-hydroxybenzoate Biosynthesis	0.745	1	#NUM!	TAT
UDP-N-acetyl-D-galactosamine Biosynthesis I	0.745	1	#NUM!	GALE
4-hydroxyphenylpyruvate Biosynthesis	0.745	1	#NUM!	TAT
Pathogenesis of Multiple Sclerosis	0.678	0.333	#NUM!	CCL3,CCL4,CCL5
Phosphatidylethanolamine Biosynthesis II	0.678	0.333	#NUM!	CEPT1,CHKA,ETNK2
Citrulline Biosynthesis	0.678	0.333	#NUM!	ARG2,LOC102724788/PRODH,OAT
Heme Biosynthesis II	0.678	0.333	#NUM!	ALAD,CPOX,FECH
Salvage Pathways of Pyrimidine Deoxyribonucleotides	0.678	0.333	#NUM!	CDA,TK1,TYMP
Arsenate Detoxification I (Glutaredoxin)	0.654	0.4	#NUM!	GSTO1,PNP
Creatine-phosphate Biosynthesis	0.654	0.4	#NUM!	CKB,CKMT1A/CKMT1B
CMP-N-acetylneuraminate Biosynthesis I (Eukaryotes)	0.654	0.4	#NUM!	CMAS,NANS
2-oxobutanoate Degradation I	0.654	0.4	#NUM!	DLD,MCEE
Galactose Degradation I (Leloir Pathway)	0.654	0.4	#NUM!	GALE,GALK1
dTMP De Novo Biosynthesis	0.654	0.4	#NUM!	SHMT1,SHMT2
Acetate Conversion to Acetyl-CoA	0.654	0.4	#NUM!	ACSL1,ACSS3
Airway Pathology in Chronic Obstructive Pulmonary Disease	0.545	0.203	#NUM!	AMBP,C8G,CNTF,ELANE,FGF17,FGF2,FGF20,FGF21,FGF6,IL15,IL1B,LCN10,LCN12,LCN15,LCN2,LCN6,LCN8,LTA,ORM1,ORM2,PRTN3,PTGDS,RBP4,TGFB1
Pyruvate Fermentation to Lactate	0.53	0.333	#NUM!	LDHA,LDHB
Urea Cycle	0.53	0.333	#NUM!	ARG2,ASL
Arginine Degradation VI (Arginase 2 Pathway)	0.53	0.333	#NUM!	ARG2,OAT
Glycine Cleavage Complex	0.53	0.333	#NUM!	DLD,GLDC
Selenocysteine Biosynthesis II (Archaea and Eukaryotes)	0.53	0.333	#NUM!	SARS2,SEPSECS
UDP-N-acetyl-D-glucosamine Biosynthesis II	0.53	0.333	#NUM!	GFPT2,PGM3
Rapoport-Luebering Glycolytic Shunt	0.53	0.333	#NUM!	MINPP1,PGAM1
GDP-mannose Biosynthesis	0.53	0.333	#NUM!	PMM1,PMM2
Ketogenesis	0.5	0.273	#NUM!	ACAA2,ACAT1,BDH1
Asparagine Degradation I	0.485	0.5	#NUM!	ASPG
Spermine Biosynthesis	0.485	0.5	#NUM!	SMS
All-trans-decaprenyl Diphosphate Biosynthesis	0.485	0.5	#NUM!	PDSS1
L-DOPA Degradation	0.485	0.5	#NUM!	COMT
Flavin Biosynthesis IV (Mammalian)	0.485	0.5	#NUM!	RFK
L-cysteine Degradation III	0.485	0.5	#NUM!	GOT1
Sulfate Activation for Sulfonation	0.485	0.5	#NUM!	PAPSS2
Xanthine and Xanthosine Salvage	0.485	0.5	#NUM!	PNP
Thyroid Hormone Biosynthesis	0.485	0.5	#NUM!	CTSD
L-glutamine Biosynthesis II (tRNA-dependent)	0.485	0.5	#NUM!	GATB
Threonine Degradation II	0.485	0.5	#NUM!	GCAT
GDP-L-fucose Biosynthesis I (from GDP-D-mannose)	0.485	0.5	#NUM!	GMDS
Formaldehyde Oxidation II (Glutathione-dependent)	0.485	0.5	#NUM!	ADH5
Glutamate Dependent Acid Resistance	0.485	0.5	#NUM!	GAD1
Cellular Effects of Sildenafil (Viagra)	0.439	0.193	#NUM!	ADCY3,ADCY7,ADCY9,CACNA2D1,CACNA2D2,CACNA2D4,CACNB1,GUCY2C,ITPR2,MYH10,MYH14,MYH9,MYL6,MYL6B,MYL9,MYO10,MYO18A,PDE1A,PDIA3,PLCD1,PLCH1,PRKACA,PRKACB,PRKACG,PRKAG2,PRKAR1A,PRKAR2A,PRKG1,SLC4A5
Ceramide Biosynthesis	0.435	0.286	#NUM!	DEGS2,KDSR
Acetyl-CoA Biosynthesis I (Pyruvate Dehydrogenase Complex)	0.435	0.286	#NUM!	DLD,PDHB
IL-17A Signaling in Fibroblasts	0.428	0.211	#NUM!	CEBPD,GSK3B,IKBKE,LCN2,MAP3K7,MAPK1,MAPK12,REL
Glutamate Receptor Signaling	0.391	0.197	#NUM!	GLUL,GNB3,GNG11,GNG12,GRIN1,GRIP1,GRM1,HOMER1,SLC17A1,SLC17A2,SLC17A8,SLC1A3,SLC1A4
GABA Receptor Signaling	0.376	0.189	#NUM!	ABAT,ADCY3,ADCY7,ADCY9,ALDH5A1,ALDH9A1,AP2M1,AP2S1,CACNA2D1,CACNA2D2,CACNA2D4,CACNB1,GABBR2,GABRR1,GAD1,GNAI2,GNAO1,GNAT2,GNB3,GNG11,GNG12,ITPR2,NSF,SLC6A13,UBA52
Inositol Pyrophosphates Biosynthesis	0.361	0.25	#NUM!	IPMK,PPIP5K1
Sphingomyelin Metabolism	0.361	0.25	#NUM!	SGMS1,SMPD2
Nucleotide Excision Repair Pathway	0.352	0.2	#NUM!	CCNH,ERCC6,GTF2H4,POLR2B,POLR2I,RAD23B,RPA1
L-carnitine Biosynthesis	0.349	0.333	#NUM!	ALDH9A1
NADH Repair	0.349	0.333	#NUM!	GAPDH
Methylglyoxal Degradation I	0.349	0.333	#NUM!	HAGH
Serine Biosynthesis	0.349	0.333	#NUM!	PSAT1
Guanine and Guanosine Salvage I	0.349	0.333	#NUM!	PNP
5-aminoimidazole Ribonucleotide Biosynthesis I	0.349	0.333	#NUM!	GART
Thyronamine and Iodothyronamine Metabolism	0.349	0.333	#NUM!	DIO1
Glutathione Biosynthesis	0.349	0.333	#NUM!	GCLC
Tetrahydrobiopterin Biosynthesis I	0.349	0.333	#NUM!	GCH1
D-glucuronate Degradation I	0.349	0.333	#NUM!	DCXR
Uridine-5'-phosphate Biosynthesis	0.349	0.333	#NUM!	DHODH
Geranylgeranyldiphosphate Biosynthesis	0.349	0.333	#NUM!	COX10
Thiosulfate Disproportionation III (Rhodanese)	0.349	0.333	#NUM!	TST
Thyroid Hormone Metabolism I (via Deiodination)	0.349	0.333	#NUM!	DIO1
Adenine and Adenosine Salvage I	0.349	0.333	#NUM!	PNP
Tetrahydrobiopterin Biosynthesis II	0.349	0.333	#NUM!	GCH1
Tyrosine Biosynthesis IV	0.349	0.333	#NUM!	PAH
DNA Double-Strand Break Repair by Homologous Recombination	0.325	0.214	#NUM!	LIG1,POLA1,RPA1
nNOS Signaling in Skeletal Muscle Cells	0.298	0.188	#NUM!	CACNA2D1,CACNA2D2,CACNA2D4,CACNB1,DMD,ITPR2,NOS1,RYR1,SNTA1
Leukotriene Biosynthesis	0.282	0.2	#NUM!	GGT5,LTA4H,MGST2
Heme Degradation	0.262	0.25	#NUM!	BLVRB
Eumelanin Biosynthesis	0.262	0.25	#NUM!	DDT
Methylmalonyl Pathway	0.262	0.25	#NUM!	MCEE
Oxidized GTP and dGTP Detoxification	0.262	0.25	#NUM!	DDX6
Fatty Acid β-oxidation III (Unsaturated, Odd Number)	0.262	0.25	#NUM!	ECI2
Calcium Transport I	0.252	0.2	#NUM!	ANXA5,ATP2B1
D-myo-inositol (1,4,5)-trisphosphate Degradation	0.245	0.188	#NUM!	IMPA1,INPP5D,INPP5K
Sucrose Degradation V (Mammalian)	0.212	0.182	#NUM!	ALDOB,TPI1
Pentose Phosphate Pathway	0.212	0.182	#NUM!	H6PD,TALDO1
Dolichyl-diphosphooligosaccharide Biosynthesis	0.212	0.182	#NUM!	ALG1,DPAGT1
Proline Biosynthesis II (from Arginine)	0.201	0.2	#NUM!	OAT
Pentose Phosphate Pathway (Oxidative Branch)	0.201	0.2	#NUM!	H6PD
Tetrapyrrole Biosynthesis II	0.201	0.2	#NUM!	ALAD
Glutathione Redox Reactions II	0.201	0.2	#NUM!	PDIA3
Myo-inositol Biosynthesis	0.201	0.2	#NUM!	IMPA1
Cytotoxic T Lymphocyte-mediated Apoptosis of Target Cells	0	0.0235	#NUM!	CASP3,CYC1,FADD,HLA-A,HLA-B,HLA-C,HLA-E,HLA-F,HLA-G,MR1
Airway Inflammation in Asthma	0	0.0909	#NUM!	ELANE,IFNGR1,TGFB1
T Helper Cell Differentiation	0	0.0403	#NUM!	CD28,CD80,CD86,HLA-A,HLA-B,IFNGR1,IL10RB,IL12RB1,IL12RB2,IL23R,IL2RG,IL6R,RORC,STAT1,STAT3,STAT4,TGFB1,TGFBR1,TNFRSF1B
Role of Cytokines in Mediating Communication between Immune Cells	0	0.0556	#NUM!	IL15,IL1B,TGFB1
Lipid Antigen Presentation by CD1	0	0.00964	#NUM!	AP2M1,AP2S1,PDIA3,PSAP
Cell Cycle Regulation by BTG Family Proteins	0	0.132	#NUM!	CCNE2,CDK2,CDK4,NOCT,PPM1J
Mitotic Roles of Polo-Like Kinase	0	0.0746	#NUM!	CAPN1,HSP90AA1,PPM1J,TGFB1,WEE1
Primary Immunodeficiency Signaling	0	0.0678	#NUM!	ADA,BTK,CD4,IL2RG
Allograft Rejection Signaling	0	0.0185	#NUM!	CD28,CD80,CD86,HLA-A,HLA-B,HLA-C,HLA-E,HLA-F,HLA-G
Autoimmune Thyroid Disease Signaling	0	0.0218	#NUM!	CD28,CD80,CD86,HLA-A,HLA-B,HLA-C,HLA-E,HLA-F,HLA-G,TG
Graft-versus-Host Disease Signaling	0	0.0224	#NUM!	CD28,CD80,CD86,HLA-A,HLA-B,HLA-C,HLA-E,HLA-F,HLA-G,IL1B
Cleavage and Polyadenylation of Pre-mRNA	0	0.167	#NUM!	CPSF4,CSTF3
Communication between Innate and Adaptive Immune Cells	0	0.0193	#NUM!	CCL15,CCL3,CCL3L3,CCL4,CCL5,CD28,CD4,CD80,CD86,HLA-A,HLA-B,HLA-C,HLA-E,HLA-F,HLA-G,IL15,IL1B,MR1
Systemic Lupus Erythematosus Signaling	0	0.0375	#NUM!	AKT2,C8B,C8G,C9,CD28,CD80,CD86,HLA-A,HLA-B,HLA-C,HLA-E,HLA-F,HLA-G,HRAS,IL1B,IL6R,INPP5D,LSM8,LYN,MAPK1,NFATC3,PIK3C3,PIK3CB,PIK3CG,PIK3R1,PIK3R3,PIK3R4,PIK3R5,PPIH,PRPF19,PRPF39,PTPN6,RAP1B,RRAS,RRAS2,SF3B4,SNRNP200,SNRPD3,SNRPG,TXNL4A
Altered T Cell and B Cell Signaling in Rheumatoid Arthritis	0	0.0128	#NUM!	CD28,CD80,CD86,HLA-A,HLA-B,IL15,IL1B,LTA,MAP3K14,PRTN3,REL,TGFB1
Granzyme B Signaling	0	0.125	#NUM!	CASP3,LMNB1
B Cell Development	0	0.00818	#NUM!	CD80,CD86,HLA-A,HLA-B
MIF-mediated Glucocorticoid Regulation	0	0.0833	#NUM!	MAPK1,PLA2G12B,REL
Tumoricidal Function of Hepatic Natural Killer Cells	0	0.0833	#NUM!	CASP3,FADD
Assembly of RNA Polymerase III Complex	0	0.143	#NUM!	GTF3A,GTF3C4
Telomere Extension by Telomerase	0	0.133	#NUM!	PINX1,TNKS
Hematopoiesis from Pluripotent Stem Cells	0	0.00674	#NUM!	CD4,EPO,KITLG
Transcriptional Regulatory Network in Embryonic Stem Cells	0	0.111	#NUM!	HNF4A,ONECUT1,REST,SET,SKIL,STAT3
Trehalose Degradation II (Trehalase)	0	0.143	#NUM!	HK1
Chondroitin and Dermatan Biosynthesis	0	0.167	#NUM!	CHPF2
D-myo-inositol (1,4,5)-Trisphosphate Biosynthesis	0	0.115	#NUM!	PI4K2B,PLCD1,PLCH1
Oleate Biosynthesis II (Animals)	0	0.154	#NUM!	ALDH6A1,CYB5A
Pentose Phosphate Pathway (Non-oxidative Branch)	0	0.167	#NUM!	TALDO1
Mevalonate Pathway I	0	0.143	#NUM!	ACAA2,ACAT1
Superpathway of Geranylgeranyldiphosphate Biosynthesis I (via Mevalonate)	0	0.167	#NUM!	ACAA2,ACAT1,COX10
Serotonin Receptor Signaling	0	0.178	#NUM!	ADCY3,ADCY7,ADCY9,GCH1,IL4I1,MAOB,QDPR,SMOX
